# Supplementary material for: Potential for synergistic conservation through area‐based strategies
Source: Conserv Biol. 2025 Feb 13;39(4):e14447. doi: 10.1111/cobi.14447 (PMC12309653; doi:10.1111/cobi.14447)
Supplement: Supplementary file 1 — Supporting Information Additional supporting information may be found in the online version of the article at the publisher's website. [file COBI-39-e14447-s001.zip]

Archive with 12 entries (12 files):
- Appendix S1 The location of the hexagon.xlsx
- Appendix S2 The location of random point within hexagon.xlsx
- Appendix S3 Fish_Area sampling data.csv
- Appendix S4 Mammals_Area sampling data.csv
- Appendix S5 Birds_Area sampling data.csv
- Appendix S6 River_Area sampling data.csv
- Appendix S7 River_10-500_Area sampling data.xlsx
- Appendix S8 Spatial weight matrix.gda
- Random combination _ river length-area relationship code.py
- Species-area relationship code.py
- Supporting Information.docx
- 10-500_ river length-area relationship code.py
