# Supplementary material for: Potential for synergistic conservation through area‐based strategies
Source: Conserv Biol. 2025 Feb 13;39(4):e14447. doi: 10.1111/cobi.14447 (PMC12309653; doi:10.1111/cobi.14447)
Supplement: Supplementary file 1 — Supporting Information Additional supporting information may be found in the online version of the article at the publisher's website. [file COBI-39-e14447-s001.zip › Appendix S1 The location of the hexagon.xlsx]

## Sheet: Sheet1
Hexagon_FID	Latitude	Longitude
4510	-37.4726	145.418
4507	-37.1735	144.232
4504	-37.2655	143.144
4509	-37.2458	145.125
4506	-37.2382	143.822
4505	-37.1662	143.422
5160	-37.0809	146.555
4511	-36.999	146.182
5150	-37.0358	142.341
5161	-36.729	147.161
5162	-36.8787	147.634
5158	-36.8567	145.751
5163	-36.8455	147.971
5164	-36.8048	148.183
5159	-36.765	146.136
5149	-36.6622	141.977
5808	-36.4263	146.492
5155	-36.6285	144.557
5802	-36.3164	143.87
5798	-36.4806	142.034
5806	-36.424	145.519
5811	-36.4057	147.78
5810	-36.3997	147.262
5807	-36.3644	146.331
5805	-36.036	145.162
5809	-36.13	146.953
5803	-36.2689	144.273
5812	-36.2585	148.325
5801	-36.2574	143.359
6452	-36.1131	144.812
6462	-36.1122	149.127
6458	-36.0606	147.379
6453	-35.8191	145.467
6459	-35.6893	147.88
7110	-35.6146	149.35
7086	-35.4161	138.669
7098	-35.4077	143.683
7108	-35.3043	148.236
7103	-35.2541	145.976
7087	-35.1423	139.31
7736	-35.0353	139.367
7756	-34.9157	148.547
7758	-34.8816	149.01
7743	-34.779	142.639
7752	-34.7583	146.603
7745	-34.7144	143.381
8384	-34.6125	139.614
8386	-34.3942	140.573
8405	-34.2967	148.782
8387	-34.1721	140.773
9038	-34.1277	142.038
8407	-34.0522	149.681
9054	-33.9568	149.32
9044	-33.874	144.883
9053	-33.574	148.829
9702	-33.5703	149.253
9039	-33.3871	142.558
9698	-33.3214	147.62
9695	-33.2265	146.281
9703	-33.0747	149.649
10349	-32.6134	148.686
11632	-31.8362	143.142
11646	-31.8052	149.071
11641	-31.6259	147.179
12294	-31.4529	149.315
12946	-30.6233	151.106
12299	-31.0284	151.411
12940	-30.962	148.389
12944	-30.7382	150.071
12947	-30.468	151.363
12933	-30.4302	145.389
13594	-30.1889	151.099
13590	-30.3226	149.017
13595	-30.2831	151.36
13583	-30.0002	146.347
13589	-29.9454	148.904
14240	-29.8992	150.342
14242	-29.7324	151.158
14238	-29.7239	149.288
13788	-29.6918	-50.244
14227	-29.6791	144.176
14237	-29.5563	148.567
13787	-29.5511	-50.3167
14436	-29.5042	-50.24
14886	-29.4731	149.197
14239	-29.4712	149.899
14890	-29.3806	150.988
14882	-29.3037	147.704
14892	-29.2949	151.921
14875	-29.2373	144.461
14877	-29.074	145.394
14891	-29.0329	151.626
14885	-29.0075	149.073
15540	-28.7497	151.831
15524	-28.7372	144.739
15537	-28.7133	150.54
16184	-28.3921	149.954
16180	-28.3306	148.387
16190	-28.319	152.99
15543	-28.2933	153.084
16191	-27.9874	152.965
16174	-28.087	145.679
16172	-28.1611	145.038
16181	-28.0732	148.576
16189	-27.8675	152.23
16838	-27.4997	152.69
16836	-27.927	151.862
16822	-27.8665	145.67
16839	-27.4163	153.003
16837	-27.3593	152.322
17484	-27.1365	152
17486	-27.0929	152.836
17485	-26.8806	152.381
17478	-27.1482	149.061
18134	-26.7522	152.92
17487	-26.7518	153.082
18132	-26.9032	151.977
17471	-26.8691	146.029
18119	-26.4799	146.101
18133	-26.6252	152.183
18135	-26.4125	153.096
18782	-26.2979	152.93
18783	-26.0572	153.007
18976	-25.7589	-48.5504
22852	-22.808	-53.557
22205	-22.7239	-53.2956
24805	-20.7151	-49.7104
25452	-20.6746	-50.0215
24803	-20.6061	-50.5685
25450	-20.5974	-50.7586
25453	-20.4761	-49.8874
25451	-20.3147	-50.3851
26100	-20.2048	-49.9607
26098	-20.1337	-50.8163
26099	-19.9731	-50.4477
26914	-19.549	23.1775
26755	-19.2107	-46.9915
59739	6.89919	-75.1747
60388	7.02108	-75.0588
61189	7.71116	-7.07091
62492	8.61879	-3.92431
62489	8.76153	-5.52892
64433	10.3742	-5.47459
88189	29.1772	-103
88199	29.3572	-98.4128
88844	29.4886	-99.7048
90156	30.6988	-92.8932
90765	31.437	-110.107
91412	31.6266	-110.175
91421	31.8029	-106.541
92120	32.0339	-83.9964
92722	32.8405	-104.324
92739	32.8893	-96.7567
92707	32.8781	-110.585
92708	32.8842	-110.403
93356	32.898	-110.451
93360	32.9534	-108.608
93370	33.2818	-104.356
93361	33.2271	-108.241
93409	33.3135	-86.8064
93386	33.3362	-97.1795
93413	33.3407	-85.2269
93359	33.3778	-108.907
93423	33.3788	-80.6998
93400	33.3967	-90.8478
93369	33.3987	-104.399
94018	33.8605	-104.275
94062	33.7434	-84.5683
94008	33.7294	-108.707
94034	33.728	-97.16
94069	33.7535	-81.6018
94032	33.879	-97.934
94063	34.1559	-84.2185
94666	34.4029	-104.201
94071	33.9896	-80.9743
94684	33.997	-96.241
94682	34.0132	-97.0839
94035	34.0277	-96.8938
94077	34.0336	-78.2801
94039	34.0966	-94.9031
94685	34.241	-95.912
94683	34.4481	-96.6231
95314	34.4734	-104.26
95330	34.5134	-97.1218
94649	34.5386	-111.694
95334	34.5741	-95.3428
95372	34.5458	-78.5056
95370	34.6204	-79.1926
95326	34.635	-99.097
95336	34.6373	-94.6536
94687	34.6572	-95.0515
95335	34.6829	-94.9393
95369	35.0436	-80.0056
95367	35.085	-80.8828
95325	34.8584	-99.508
95296	34.9056	-112.257
95295	34.8723	-112.393
95368	34.9117	-80.3633
95361	35.0649	-83.3758
96002	34.9609	-86.4636
95980	35.266	-96.206
96008	35.0335	-83.9626
95371	35.0544	-79.0908
95375	35.0268	-77.1345
96022	35.2578	-77.5856
95359	35.0523	-84.1819
96016	35.3633	-80.1158
96018	35.317	-79.5434
95972	35.168	-99.507
96014	35.1764	-81.2161
96012	35.3125	-81.9821
96009	35.2833	-83.504
96011	35.3754	-82.5491
96013	35.2501	-81.6307
96019	35.4668	-78.8583
96017	35.5278	-79.6423
96015	35.6969	-80.6117
96010	35.305	-83.1379
96021	35.3484	-77.9799
96023	35.4594	-77.2839
96662	35.9178	-81.3128
96660	35.459	-81.9789
96666	35.916	-79.3067
96670	35.5062	-77.7757
96626	35.5	-97.194
96658	35.5981	-82.9339
95975	35.544	-98.318
96624	35.563	-97.958
96664	35.6958	-80.4817
96668	35.7189	-78.7522
96665	36.1069	-79.7531
96659	35.7178	-82.6244
96669	35.7291	-78.2072
96672	35.7308	-76.7461
96661	36.0463	-81.7074
96663	36.0203	-80.7669
96667	35.9236	-79.115
96629	35.821	-95.639
96623	35.845	-98.465
96635	35.9389	-93.405
97316	35.9786	-78.5611
97274	35.978	-97.032
96637	36.1465	-92.0708
97314	35.9872	-79.3588
96631	35.9956	-94.7501
97312	36.44	-80.3109
97308	36.0542	-82.2179
97310	36.4679	-81.1326
97280	36.1121	-94.5634
97278	36.131	-95.1902
97309	36.4873	-81.5001
97318	36.4515	-77.7823
97315	36.2898	-78.9443
97313	36.2772	-79.9433
97311	36.2808	-80.8794
97317	36.5407	-78.1953
97277	36.307	-95.698
97283	36.4544	-93.3561
97960	36.5502	-80.4326
97962	36.4904	-79.4041
97964	36.4952	-78.504
97958	36.5579	-81.2167
97275	36.504	-96.728
97918	36.5167	-98.8799
97920	36.753	-98.129
97914	36.822	-100.519
97896	36.8232	-108.736
97927	36.8505	-94.9267
97917	36.852	-99.315
97951	36.8691	-84.3687
97895	37.0501	-109.065
98587	37.3258	-89.4531
98542	37.2799	-109.421
98516	37.3511	-120.962
99164	37.676	-121.266
99249	38.0547	-83.3161
99898	38.1561	-83.1628
99197	38.1633	-106.291
99867	38.4353	-96.5484
99907	38.4868	-78.9603
99812	38.5002	-121.045
99809	38.7536	-122.284
100457	38.8184	-122.401
100559	38.8129	-77.2283
100530	38.8721	-90.1799
100463	38.8801	-119.692
100529	38.9154	-90.2709
101204	39.0427	-78.5983
100515	39.0987	-96.5671
100487	39.1328	-109.027
101112	39.2917	-119.311
101111	39.5176	-119.742
101792	39.7425	-105
101833	39.8613	-86.8711
101834	39.8162	-86.7533
101825	40.1354	-90.2635
101859	40.1515	-75.6013
102474	40.2886	-90.0745
102508	40.2293	-75.1196
102441	40.4119	-104.563
102465	40.7207	-93.8792
102509	40.585	-74.5078
103116	40.5939	-92.8542
103118	40.6072	-91.6827
103114	40.8355	-93.8572
102425	40.6643	-111.899
103112	40.6704	-94.6509
102469	40.7456	-92.3315
102463	40.7772	-94.9385
103110	40.8683	-95.2747
103117	40.8943	-92.268
103115	40.9383	-93.2686
103135	40.9487	-84.2661
103108	41.0153	-96.1578
103111	41.1632	-94.9282
103159	41.1638	-73.4195
103109	41.2104	-95.8272
103760	41.5448	-94.316
103758	41.1883	-95.3719
103119	41.205	-91.3991
103764	41.301	-92.7271
103976	41.3884	1.1437
103329	41.2685	1.63459
103756	41.2933	-96.2839
103113	41.2959	-94.0761
103767	41.335	-91.3734
103761	41.3602	-94.1099
103977	41.4077	1.5313
103762	41.4467	-93.6926
103784	41.5001	-83.7127
103768	41.5324	-90.7518
103763	41.5374	-93.258
104289	41.5561	140.038
103755	41.5612	-96.5408
104414	41.6042	-91.7094
104626	42.0261	2.24379
103979	41.7516	2.39927
104408	41.6867	-94.3716
104406	42.0808	-95.3697
103769	41.776	-90.6127
104642	41.7687	9.17377
104394	41.7786	-100.525
103775	41.8258	-87.9003
104412	41.8267	-92.4548
104417	42.1829	-90.2856
104411	42.3151	-93.1521
104409	42.3392	-93.8902
104625	42.2378	1.90413
104641	41.9125	8.8256
104627	42.0183	2.59749
104628	41.9645	2.8412
104410	41.9509	-93.6094
104418	41.955	-90.1557
104415	41.994	-91.5883
104416	42.0475	-90.8537
104944	42.0751	143.143
105290	42.1029	9.24436
105058	42.1136	-93.5611
105062	42.4518	-91.8031
105054	42.1093	-95.3286
104453	42.1169	-74.3803
104937	42.1483	140.048
105066	42.1216	-90.1768
105274	42.242	1.9383
105276	42.3362	2.85642
104431	42.1681	-84.0761
105064	42.2245	-91.1232
105065	42.358	-90.5347
105289	42.3796	8.75374
105063	42.5412	-91.5047
105059	42.6627	-93.2307
105057	42.5358	-93.7879
105060	42.555	-92.8165
105055	42.4689	-95.0116
105275	42.497	2.3564
105061	42.8361	-92.2574
105056	42.5413	-94.3451
105011	42.5625	-114.495
105730	42.6145	-83.0266
105922	42.7726	2.20121
105295	42.7878	11.5106
105263	42.8126	-2.81314
105924	43.0498	2.89961
105053	42.641	-95.7344
105273	42.8139	1.59016
105912	42.9112	-2.49488
105708	42.8401	-92.7461
105105	42.7118	-72.6687
105269	42.7297	-0.00780679
105920	43.084	1.37393
105910	43.0737	-3.01685
105710	43.0091	-91.9588
105750	42.7836	-73.8567
105712	42.7882	-91.1257
105918	42.8526	0.602335
105271	42.8451	0.936867
105702	42.8479	-95.613
105911	42.9967	-2.56722
105749	42.8761	-74.6031
105921	43.2	1.73572
105706	42.9444	-93.5765
105707	42.9027	-93.2626
105917	43.1019	-0.165965
105919	42.917	0.804924
105719	43.2803	-87.9425
105718	42.927	-88.1459
105711	42.9625	-91.2293
105704	42.955	-94.3767
105657	43.0022	-115.203
105923	43.1053	2.62644
105709	43.0125	-92.3903
105916	43.0342	-0.606264
105915	43.337	-1.02656
105913	43.2814	-1.82037
106560	43.255	-2.38707
105705	43.1327	-94.1398
106356	43.3186	-92.7139
105701	43.1473	-95.8344
106566	43.3423	0.550161
106882	43.3017	140.549
106562	43.3084	-1.38701
106568	43.3031	1.13338
106366	43.2067	-88.1429
105703	43.1838	-95.0718
106558	43.2468	-3.37206
106564	43.2113	-0.638442
106590	43.2411	10.7972
105931	43.2445	6.00006
106572	43.2473	3.11104
106570	43.3841	2.39554
106358	43.5954	-91.9117
106354	43.3881	-93.3413
106350	43.484	-95.2095
106352	43.3162	-94.4011
105941	43.3389	10.5748
106573	43.8141	3.60179
106578	43.3885	5.93043
106563	43.5437	-1.06365
106559	43.4068	-2.72913
106355	43.4242	-93.0224
106884	43.4498	141.512
106580	43.4499	6.64095
106359	43.7324	-91.2451
106565	43.641	0.0219065
106577	43.7102	5.36456
106589	43.5065	10.7372
106579	43.7718	5.9538
106591	43.5373	11.3557
106569	43.5464	1.79908
106303	43.5657	-116.132
106574	43.5705	3.89777
106353	43.574	-94.1049
106571	43.5809	2.41879
106386	43.587	-79.5442
106385	43.6084	-79.5648
106581	43.6885	7.07068
106357	43.6357	-92.2228
107222	43.8953	4.00669
106575	43.6391	4.19082
107226	43.6409	5.61805
106593	43.644	12.0565
106567	43.6467	0.779379
107034	43.7015	-79.3273
107224	44.1142	4.69039
107000	43.6794	-94.409
107216	44.0913	1.10203
106950	43.6849	-116.574
107006	43.7028	-91.6731
107212	43.7133	-0.406403
107240	43.8109	11.6815
107220	43.794	3.18044
106891	43.7615	144.421
107218	43.7663	2.31689
106387	43.8164	-79.0326
106885	43.7711	141.51
107532	43.7753	141.463
107228	43.8054	6.4411
106301	43.8152	-117.02
107214	43.8334	0.388952
107210	43.8857	-1.1817
107002	43.8903	-93.7937
107230	43.8911	7.30874
107033	43.9034	-79.7099
107221	44.0753	3.49141
107005	43.9043	-92.3395
107035	43.9077	-79.0206
107242	43.9083	12.552
107215	44.2099	1.06132
107225	43.9195	5.13141
107219	44.2164	2.53881
107229	43.933	7.17445
107237	44.066	10.766
107223	44.2515	4.21148
107241	43.9464	12.1875
106999	43.9826	-94.9194
107238	44.029	11.1205
107001	44.044	-94.1939
107239	43.9997	11.3472
107227	44.2663	6.27518
107217	44.1672	1.74972
107213	44.3208	-0.190805
107211	44.0605	-1.07206
106963	44.0989	-110.668
107872	44.4232	4.98393
107862	44.2269	0.334
107870	44.1754	3.75054
107876	44.1739	6.61779
107866	44.5855	2.2297
107864	44.4741	1.42523
106997	44.1822	-95.6127
107648	44.21	-94.5394
107860	44.3702	-0.756121
107874	44.2703	5.80973
107868	44.4907	3.24838
107654	44.3861	-91.9951
107649	44.4286	-93.978
107653	44.4404	-92.3263
107871	44.8239	4.19433
107662	44.4658	-88.219
107859	44.6046	-0.944638
107869	44.4808	3.4563
107875	44.6149	6.33425
107646	44.4989	-95.5342
107645	44.5016	-95.6986
107652	44.6115	-92.6084
107865	44.5707	1.55475
107861	44.6542	0.0768311
107863	44.8041	0.730486
107867	44.5303	2.79218
107650	44.5569	-93.5834
107873	44.6711	5.27127
108518	44.9774	4.14521
108524	44.9401	6.68279
108514	44.8821	2.35042
108512	45.0203	1.11734
107651	44.7092	-93.3508
108298	44.8615	-93.3746
108520	44.7332	4.96489
108292	44.7367	-96.4213
108294	44.7605	-95.4069
108296	44.8119	-94.6904
107647	44.8184	-94.8083
108516	44.9836	3.21201
108510	45.0297	0.246817
108508	44.8666	-0.337429
108513	45.3635	1.87159
108300	44.9167	-92.787
108511	44.9175	0.927136
108295	44.9211	-94.8045
108272	44.9269	-105.353
108521	45.0652	5.39257
108517	44.9453	3.46858
108256	44.9489	-111.98
108232	44.9557	-122.628
108519	45.1817	4.38811
108515	45.1851	2.56977
108523	45.3162	6.25046
108509	45.0745	-0.121764
108299	45.11	-93.1857
108507	45.056	-0.745114
108522	45.0935	5.55492
108944	45.1827	-94.5253
108255	45.1972	-112.681
109168	45.235	4.61576
108940	45.2247	-96.3501
108946	45.2264	-93.5557
109156	45.4507	-0.458064
109162	45.4354	1.86402
109164	45.2816	2.90912
108525	45.2841	6.81259
109160	45.3437	1.17331
109158	45.3229	0.58518
109170	45.3636	5.75415
108942	45.366	-95.3757
108948	45.3722	-92.6936
109166	45.4893	3.90533
109478	45.4049	141.884
108293	45.398	-95.8953
108880	45.4034	-122.755
109184	45.6304	11.7352
109159	45.7087	0.90953
109163	45.6042	2.69099
109171	45.6498	5.86214
109167	45.7425	4.21165
108943	45.4867	-94.9608
109157	45.6219	-0.0261735
108947	45.5132	-92.9638
108904	45.5172	-112.346
109161	45.7151	1.66871
108941	45.5431	-95.9376
109173	45.6036	6.85529
109183	45.6548	11.7117
109185	45.6431	12.0775
109165	45.8619	3.33435
108879	45.6823	-123.07
109810	45.8005	2.03311
109818	45.8748	5.93818
109169	45.8165	5.21241
109596	45.7218	-92.8593
109804	45.8642	-0.64433
109826	45.724	9.23598
109814	46.0663	3.79168
109832	45.8278	11.9017
108957	45.7636	-88.4636
108945	45.765	-94.2064
109808	46.1177	1.33838
109812	45.7703	2.83522
109594	45.7786	-93.4112
109816	46.1879	4.7802
109820	45.8221	6.53374
109806	45.8929	0.288142
109550	45.8743	-113.237
109834	45.9083	12.4941
109815	46.37	4.16458
109809	45.9878	1.86725
109589	45.9646	-95.8865
109590	45.9816	-95.3035
109833	46.0174	12.2925
109595	46.0177	-93.2388
109819	46.3968	6.0397
109807	46.2505	0.999464
109817	46.2576	5.19596
109591	46.1221	-94.8433
109597	46.142	-92.2944
109811	46.3937	2.60368
109805	46.1441	-0.217515
109813	46.3405	3.31024
109803	46.2159	-1.04616
110466	46.3669	5.71124
110468	46.2842	6.73535
110456	46.6369	1.38652
110244	46.2635	-92.8598
110454	46.5691	0.303143
110462	46.5017	3.67866
110182	46.3435	-120.187
110452	46.6334	-0.657784
109555	46.4383	-110.815
110464	46.5141	4.94677
110458	46.4712	2.28725
110455	46.6665	0.907166
110460	46.4913	2.82235
110492	46.5437	17.1796
110450	46.5114	-1.51978
110493	46.6325	17.4463
110459	46.5351	2.61461
110457	46.7447	1.82716
110241	46.5421	-93.9591
110238	46.5735	-95.5425
110449	46.5792	-1.72092
110463	46.6138	4.31126
110465	46.6741	5.25858
110461	46.6595	3.22837
110451	46.7503	-0.951595
110491	46.7307	16.863
110243	46.6774	-93.3159
110197	46.8966	-113.389
111112	46.9434	5.01853
110467	46.7431	5.99074
110852	46.7236	-110.374
111114	46.9247	5.70222
111140	46.8846	16.9797
111100	47.0785	-0.44707
110187	46.7585	-118.149
110453	46.9163	-0.192872
111098	46.779	-1.54254
111102	47.0061	0.600168
111108	47.0217	3.21045
111138	46.8615	16.5297
110245	46.864	-92.0474
110199	46.8728	-112.549
110846	47.0306	-113.067
110235	46.8992	-96.6089
111104	47.0078	1.45746
111110	47.1874	4.02945
110844	46.9152	-113.71
110892	46.9303	-92.9077
111116	46.9464	6.3847
110845	47.1371	-113.312
110847	46.9752	-112.538
111111	47.1029	4.23109
111099	47.3927	-0.860737
110890	46.9847	-93.7928
111097	47.472	-1.78264
111141	46.9922	17.6464
110886	46.999	-95.6122
111106	47.1679	2.15121
111115	47.0373	6.27527
111107	47.075	2.52511
111103	47.4172	0.842957
111113	47.1885	5.36321
110889	47.0789	-94.1005
110891	47.101	-93.1079
111101	47.2108	0.0780996
110893	47.1844	-92.3518
110894	47.2075	-91.9421
111105	47.2194	1.67752
111109	47.381	3.61231
111532	47.2645	-96.2446
111762	47.2879	5.55003
111752	47.5337	1.23796
111758	47.487	3.8714
111750	47.3339	0.341122
111746	47.3457	-1.28851
111748	47.3025	-0.621244
111482	47.3026	-118.369
111542	47.3094	-91.7965
110825	47.3123	-122.165
111760	47.5346	4.53974
111117	47.3174	6.81088
110895	47.3223	-91.2168
111756	47.3559	2.99675
111764	47.4542	6.68216
111754	47.5755	1.91918
110883	47.3552	-96.8373
111538	47.3642	-93.4927
111540	47.369	-92.4674
111534	47.3975	-95.1462
111744	47.5803	-2.12601
111745	47.8987	-1.71412
111544	47.5066	-91.1183
111761	47.5134	5.19745
111471	47.5143	-123.33
111765	47.8019	6.89535
111757	47.7504	3.26839
111755	47.5633	2.63577
111743	47.8558	-2.91811
111488	47.576	-115.65
111539	47.6158	-92.9687
111541	47.6271	-92.2361
111749	47.6403	-0.30219
111763	47.8162	6.19845
111747	47.9346	-0.92785
111766	47.6524	7.52341
111489	47.7638	-115.075
111499	47.6872	-110.984
111473	47.6957	-122.276
111543	47.7216	-91.4119
112408	47.7917	4.74235
112406	47.8631	3.76163
112150	47.7467	-109.576
111753	47.7475	1.6557
111759	47.7642	4.57099
112192	47.7704	-90.8938
111751	47.8107	0.958739
112392	47.919	-2.54876
112404	47.9174	3.23621
111545	47.7853	-90.3321
112188	47.8115	-92.6594
112402	47.8129	2.04862
112140	47.8167	-113.834
112414	47.8226	7.54915
112412	47.8435	6.59513
111533	47.8454	-95.8872
112390	47.9009	-2.97459
112396	48.0841	-0.365963
111741	47.9077	-3.75184
112388	47.9086	-4.24212
112148	48.0321	-110.207
112194	47.933	-90.1432
112391	48.1138	-2.75487
112398	48.1853	0.224385
112393	48.2963	-1.67257
112389	48.3402	-3.68022
112409	48.1829	5.16143
112407	48.4486	4.49132
112136	48.1801	-115.572
112399	48.3854	0.836626
112394	48.1081	-1.4041
112397	48.4726	-0.146188
112387	48.4218	-4.51504
112413	48.0541	7.06153
112400	48.206	1.12751
112410	48.0682	5.5438
112189	48.0732	-92.1317
112403	48.1106	2.63685
112187	48.1553	-93.3134
112405	48.1742	3.34107
112395	48.2582	-1.13954
112185	48.2102	-93.8817
113054	48.5489	3.68083
113040	48.4024	-2.33322
112415	48.3125	7.71347
112411	48.4802	6.08102
113044	48.6496	-0.580242
113062	48.551	7.50341
113036	48.294	-3.94941
113060	48.5964	6.62482
112784	48.5795	-115.596
113050	48.705	2.03761
113042	48.5962	-1.29279
113052	48.3887	2.95713
113058	48.4414	5.6765
112834	48.4051	-93.517
113046	48.6315	0.468299
113056	48.6534	4.61958
113038	48.4923	-3.41834
113055	48.8132	4.51993
113061	48.9643	6.87759
113045	48.7412	-0.173821
113063	48.8748	7.9018
113047	48.7412	0.531604
113059	48.5288	6.13968
113057	48.5484	5.0746
113035	48.55	-4.38949
113051	48.7108	2.46453
113049	48.5774	1.5849
113041	48.5794	-1.78134
112830	48.5972	-95.4618
113043	48.7011	-0.901618
113037	48.661	-3.42697
113048	48.6496	1.23711
112829	48.7254	-95.6339
113710	48.9112	7.40522
113053	48.783	3.44481
113708	49.2414	6.64485
113704	49.0192	4.97072
113692	48.9376	-0.671606
113694	48.8123	0.284767
113700	48.8293	2.9033
113548	48.8333	-64.4833
113698	49.1261	2.17154
113706	48.8695	5.75196
113434	48.8902	-114.796
113712	48.896	8.1085
113690	49.0382	-1.40549
113702	48.9109	4.09806
113701	49.3986	3.47521
113709	49.0306	7.11603
113707	49.2987	6.16929
113697	49.1179	1.6437
113711	49.0432	7.90277
113696	49.0802	1.15187
113705	49.4133	5.19096
113693	49.1843	-0.164225
113699	49.3029	2.60416
113691	49.241	-0.694735
113703	49.237	4.40956
114352	49.4404	4.7652
113695	49.2827	0.661023
114356	49.4491	6.34683
114344	49.529	1.04635
114338	49.4991	-1.55691
114348	49.4605	2.86138
114354	49.4898	5.51997
114350	49.4239	4.1231
114342	49.571	0.222636
114343	49.8313	0.627729
114345	49.9484	1.59538
114346	49.7092	2.16971
114351	49.8284	4.51995
114353	49.6521	5.13351
114337	49.6377	-1.84197
114349	49.9275	3.57803
114347	49.8009	2.3896
115000	50.1147	4.78484
114992	49.85	1.17043
114998	50.1324	3.75893
114976	50.069	-5.57382
114978	50.2743	-4.84858
114994	50.0684	1.87221
114977	50.1166	-5.2126
114996	50.1045	3.24756
114999	50.2979	4.10218
114997	50.426	3.58107
114993	50.3045	1.91856
115626	50.5253	-4.67488
114981	50.3668	-3.64996
115644	50.7555	2.9132
115646	50.724	4.02589
114979	50.4648	-4.32339
115628	50.4996	-3.80448
115642	50.7898	2.25055
114995	50.4788	2.53323
115627	50.785	-4.23624
115643	51.0235	2.62281
115629	50.8613	-3.38203
115634	50.6661	-1.23174
115641	50.8017	1.62742
115630	50.765	-3.02285
115632	50.7336	-2.11567
115635	50.8135	-0.774227
115647	50.996	4.52036
115649	50.9562	5.30291
115633	50.8625	-1.79141
115631	50.7586	-2.4754
115650	50.7558	5.71971
115648	50.7738	4.89842
115651	50.7603	5.87247
115645	50.7821	3.37771
116294	51.2079	4.02271
116298	51.1875	5.55995
116278	51.0447	-2.90261
115637	50.8228	-0.351531
116276	51.0664	-3.78961
116282	51.0643	-1.17893
116296	51.1939	4.95981
116290	50.8336	2.08669
116292	51.063	2.7718
116286	51.1078	0.109884
116280	51.0648	-2.07416
116284	51.2053	-0.359514
115639	50.9277	0.599187
116277	51.1277	-3.45257
116281	51.1706	-1.78514
116293	51.2361	3.69607
116285	51.3051	-0.355959
116291	51.1389	2.77357
116295	51.3032	4.57212
116297	51.2333	5.43789
116279	51.3802	-2.50817
116287	51.2711	0.537073
116283	51.1631	-0.804627
116288	51.2971	1.1062
116928	51.5534	-2.03139
116936	51.32	1.11665
116944	51.3276	4.91392
116932	51.6986	-0.347497
116930	51.5275	-1.14082
116934	51.6575	0.145727
116933	51.7458	-0.00188033
116931	51.813	-0.816236
116924	51.6297	-4.04577
116929	51.6612	-1.79206
116927	51.7594	-2.48103
116935	51.8949	0.55644
117582	52.1233	0.148751
117584	52.1727	1.01553
117576	52.1481	-2.05523
117578	51.9576	-1.28055
117580	52.1389	-0.373657
117574	52.0285	-2.94299
117583	52.3351	0.534785
117577	52.4911	-1.78051
117575	52.1776	-2.53812
117581	52.1127	-0.0664561
117579	52.2486	-0.746114
118232	52.7201	1.03631
117585	52.3369	1.5171
118230	52.3585	0.26442
118226	52.5773	-1.15311
118224	52.6788	-2.06039
118228	52.6503	-0.36066
118222	52.5513	-2.91332
118225	53.0704	-1.78654
118223	52.7583	-2.55414
118227	53.0203	-0.827769
118231	52.9575	0.730373
118872	53.1128	-2.02933
118880	52.8546	1.24535
118874	53.0474	-1.18425
118876	53.0279	-0.36576
118229	53.0045	-0.234003
118873	53.3991	-1.78023
118871	53.2559	-2.51177
118878	53.1548	0.137097
118877	53.3554	-0.0241859
118875	53.3981	-0.940831
119522	53.6394	-1.17248
119524	53.3903	-0.371462
119520	53.7149	-2.08834
119518	53.5195	-2.9825
119519	53.8885	-2.4568
119521	54.0931	-1.78102
119523	53.7991	-0.719027
119525	53.6656	-0.0293778
120172	54.0435	-0.355946
120170	54.0135	-1.19575
120168	54.0935	-2.0336
120169	54.5741	-1.7865
120167	54.3692	-2.46013
120171	54.4434	-0.713943
120166	54.2694	-2.97293
120165	54.3398	-3.36554
120816	54.6076	-2.02164
120814	54.6394	-2.90402
120818	54.5391	-1.31528
120820	54.4522	-0.656214
120815	54.8537	-2.49015
120817	55.1013	-1.79208
120813	54.7204	-3.44687
121464	55.2303	-2.10217
121462	55.2003	-2.92139
121466	55.1191	-1.58135
121463	55.2669	-2.53503
121465	55.1563	-1.78576
121499	55.5985	13.2594
121500	55.403	13.5216
122148	55.5956	13.4206
121501	55.6264	14.2518
122146	55.5116	12.9359
122147	55.6715	13.2414
122113	55.6922	-1.95225
122149	55.701	14.2042
122794	56.4161	12.8532
122798	56.0428	14.4678
122796	56.1726	13.754
122797	56.4406	14.0049
122800	56.1784	15.3302
122799	56.4513	14.7959
122795	56.4188	12.973
122801	56.5964	15.9745
123442	56.4271	12.8769
123446	56.4658	14.5881
123448	56.4824	15.4465
123450	56.4977	16.1584
122803	56.5445	16.6075
123444	56.5572	13.7593
123443	56.6968	13.057
123445	56.7108	14.202
123447	56.7225	14.8995
124098	56.9389	16.4206
124090	56.9531	12.8735
123449	56.956	15.594
123441	56.9843	12.3831
124096	56.9997	15.4671
124094	57.1708	14.7886
124095	57.1952	14.9095
124093	57.1965	14.0404
124097	57.2016	15.8029
124089	57.2044	12.2286
124091	57.2121	13.3623
124092	57.2326	13.4239
124103	57.3598	18.7394
124104	57.3771	18.7956
124088	57.4082	11.9867
124744	57.4509	15.4471
124738	57.4517	12.7291
124740	57.4587	13.715
124736	57.4864	12.0236
124746	57.4887	16.4772
124750	57.4965	18.1857
124742	57.504	14.7204
124752	57.609	18.7457
124737	57.7069	12.3209
124743	57.7096	14.9924
124741	57.7223	14.1016
124739	57.7301	13.3694
124751	57.7404	18.4038
124745	57.9125	15.9627
125394	57.9631	16.4117
125392	57.9706	15.512
125386	57.9715	12.7393
125384	57.9755	11.9617
125388	57.9944	13.6297
125390	57.9975	14.4312
124735	58.1225	11.5646
125385	58.2412	12.196
125391	58.2427	15.094
125395	58.2459	16.7371
125389	58.3081	14.2719
125387	58.3348	13.4163
125383	58.4325	11.7081
126036	58.4804	13.6949
125393	58.4853	15.9305
126032	58.6225	11.7018
126038	58.6304	14.5651
126042	58.6432	16.178
126040	58.7103	15.2922
126039	58.734	14.985
126031	58.7417	11.5797
126033	58.7516	12.2232
126044	58.7753	17.0697
126037	58.7969	13.9932
126046	58.9185	17.9223
126694	58.9961	17.9332
126045	58.9997	17.9181
126680	59.0011	11.9248
126678	59.0081	11.1527
126682	59.0543	12.6756
126686	59.147	14.6909
126047	59.1523	18.3715
126681	59.2602	12.3533
126685	59.3186	14.1183
126687	59.4066	14.9459
126689	59.4093	16.0899
126693	59.4198	17.8899
127334	59.4971	14.5372
127328	59.5336	11.8537
127338	59.551	16.2626
126695	59.5551	18.5708
127332	59.6084	13.8176
126691	59.6149	16.5326
127336	59.627	15.4259
127330	59.662	12.8567
127340	59.7338	17.0609
127331	59.7636	13.295
127329	59.7638	12.4391
127344	59.7782	18.767
127341	59.8038	17.6046
127335	59.8174	15.036
127333	59.8274	14.106
127342	59.8566	17.8583
127337	59.8862	15.8223
127343	59.9689	18.6091
127978	60.0105	12.7129
127982	60.056	14.5907
128004	60.071	24.1179
127992	60.0671	18.8167
127355	60.083	24.0485
127980	60.0873	13.6958
127984	60.1156	15.3773
127986	60.1339	16.1263
127357	60.1853	24.5931
128006	60.2794	24.9836
127987	60.2839	16.8831
128005	60.7357	24.8375
127985	60.2989	15.769
127979	60.3135	13.1161
127989	60.316	17.497
127981	60.3487	14.0019
127990	60.3494	18.2083
127983	60.4115	15.0104
127988	60.4173	17.2077
128010	60.5096	26.8778
128658	60.5647	27.0977
128011	60.607	27.2046
128626	60.5369	12.7446
128628	60.544	13.6183
128630	60.5589	14.512
128660	60.5871	27.6809
128654	60.599	25.0356
128009	60.6148	26.6508
128634	60.6156	16.3497
128656	60.6639	26.0125
128636	60.6736	17.124
127977	60.6917	12.4958
128632	60.7874	15.5633
128659	61.1968	27.3231
128627	60.7959	13.1712
128633	60.8441	15.9136
128625	60.8554	12.4369
128661	60.9541	28.4697
128631	60.9144	15.159
128629	60.9944	14.2787
128635	61.0333	16.6685
129310	61.1642	28.7783
129274	61.0634	12.8729
129278	61.1095	14.63
129282	61.1242	16.4897
129284	61.1944	17.1453
129276	61.2005	13.4733
129302	61.2509	25.4062
129308	61.2718	27.7006
129283	61.3246	16.8386
129277	61.3879	14.0875
129312	61.4107	29.4046
129311	61.426	29.3457
129305	61.5062	26.7
129281	61.481	16.0828
129298	61.5221	23.3667
129924	61.5944	13.6492
129922	61.6226	12.6135
129932	61.6702	17.1812
129950	61.7369	25.1702
129942	61.6734	21.7376
129275	61.691	13.2623
129930	61.7315	16.463
129928	61.7877	15.6372
129301	61.7936	24.8054
129954	61.9018	26.8935
129931	61.9211	16.616
129929	61.9451	15.9456
129923	62.0057	13.369
129933	62.0354	17.3893
130572	62.0571	13.5764
130578	62.0608	16.2185
129945	62.0952	23.0558
130580	62.0977	17.3209
129921	62.1414	12.559
129943	62.1708	21.8712
130590	62.2786	21.7052
130604	62.2044	27.7218
130570	62.2474	12.9481
130574	62.262	14.5275
129955	62.2754	27.5585
130606	62.396	28.7454
130573	62.4551	14.1794
130577	62.5392	15.7322
130581	62.5519	17.8617
130579	62.5703	17.0206
131228	62.5785	17.1095
130601	62.6041	26.3159
131238	62.94	21.5752
130599	62.7895	25.4858
131224	62.6484	15.6225
131220	62.6772	13.6806
130571	62.682	13.4342
131240	62.6901	22.4567
131246	62.7208	25.0122
130593	62.7017	22.8344
130597	62.7475	24.8884
131222	62.8375	14.2607
131230	62.897	17.9272
131221	62.9078	14.2303
131218	62.9302	12.796
131217	62.9378	12.5386
131241	62.9488	22.8003
131219	62.9747	13.0363
131225	62.9764	16.1046
131231	63.0525	18.3382
131868	63.1021	13.8042
131239	63.103	21.8792
131896	63.1698	25.9324
131229	63.1888	17.5976
131874	63.1919	16.4233
131223	63.1995	14.8864
131878	63.2202	18.0395
131876	63.3011	17.4371
131880	63.3523	19.1054
131877	63.3701	17.5901
131879	63.3881	18.3565
131893	63.4738	24.7599
131901	63.5436	28.0596
131881	63.5531	19.3739
131882	63.5598	19.7344
132530	63.5972	19.7143
132538	63.6927	23.4209
132528	63.693	19.0809
132540	63.7505	24.3635
131871	63.7576	15.1819
132514	63.7898	12.6291
131883	63.826	20.396
132529	63.8462	19.3256
132531	63.8693	20.3338
132539	63.884	24.0043
132516	63.8947	13.7523
132532	63.904	20.5525
132515	63.9442	13.0137
132543	63.9545	25.798
132527	63.9874	18.7524
132523	64.0338	16.9238
132533	64.0866	20.9383
132545	64.0903	26.2269
133192	64.1758	25.9528
133180	64.1392	20.8832
133190	64.2125	25.0559
133178	64.2034	19.7038
133174	64.2433	18.221
132541	64.2635	24.7071
133188	64.3537	24.4169
133179	64.3577	20.4069
133170	64.3633	16.4727
133191	64.4262	25.7843
133177	64.4152	19.2753
133193	64.6859	26.7227
133175	64.4668	18.7388
133176	64.5014	19.0791
133189	64.7872	24.8257
133171	64.5117	16.7397
133181	64.6189	21.1624
133842	64.8288	26.7938
133838	64.697	24.9941
133169	64.6734	15.7274
133840	65.0315	26.1693
133824	64.7707	19.0427
133828	64.8356	20.8024
133822	64.8487	18.3641
133844	64.8815	27.595
133823	64.8703	18.5275
133819	64.8713	16.7756
133827	64.8776	20.4102
133817	64.8981	15.8575
133818	64.9103	16.5169
133843	64.9211	27.4362
133841	65.0017	26.4784
133821	64.9471	17.6594
133829	64.9497	21.2169
133816	64.9513	15.5806
133839	65.1853	25.3715
133820	65.0433	17.1335
134468	65.1309	17.3055
134470	65.1338	18.2249
134476	65.1546	20.9049
134466	65.2167	16.4522
134474	65.3207	19.9985
134469	65.3967	17.563
134488	65.4937	25.9399
134475	65.4172	20.444
134473	65.4514	19.5498
134464	65.4689	15.506
134489	65.4978	26.4463
134477	65.5527	21.1243
134491	65.5673	27.4127
134463	65.5794	15.1906
134472	65.5861	19.0848
134486	65.6217	25.303
135120	65.641	18.9937
135136	65.658	25.975
135116	65.6931	17.2957
135124	65.7448	20.888
135122	66.011	19.8236
134481	65.881	23.0048
135123	65.9127	20.3196
135128	65.9146	22.6384
135132	65.9188	24.1132
135114	65.9273	16.3012
135129	65.9501	22.8743
135121	65.952	19.5239
135113	65.9644	15.9588
135118	66.0289	17.91
135127	66.04	22.0325
135117	66.0559	17.8011
135126	66.0652	21.8172
135131	66.1701	23.8466
135143	66.2003	29.0328
135774	66.2048	21.5439
135125	66.2485	21.3558
135778	66.4059	23.4767
135776	66.4065	22.8013
135773	66.4456	21.1797
135765	66.4774	17.645
135775	66.5039	22.0401
135779	66.5264	23.7902
135777	66.5314	22.751
135768	66.6013	18.9245
136424	66.6932	22.6345
135771	66.7658	20.1249
136422	66.7989	21.5447
136420	66.8276	20.6792
136427	66.9542	23.8468
136421	67.044	21.0709
137074	67.1784	23.5494
136425	67.1884	22.7298
137070	67.1918	21.6024
136423	67.2506	22.3153
137072	67.344	22.441
137068	67.442	20.8712
137069	67.4952	21.0628
137073	67.6046	23.1636
137067	67.6753	20.5557
137720	67.6908	22.6449
137722	67.6925	23.4889
137716	67.7757	20.9266
137065	67.8602	19.4358
137718	68.1223	21.6376
137721	68.1305	23.1046
138366	68.2785	21.4434
138367	68.48	22.2026
