# Supplementary material for: Potential for synergistic conservation through area‐based strategies
Source: Conserv Biol. 2025 Feb 13;39(4):e14447. doi: 10.1111/cobi.14447 (PMC12309653; doi:10.1111/cobi.14447)
Supplement: Supplementary file 1 — Supporting Information Additional supporting information may be found in the online version of the article at the publisher's website. [file COBI-39-e14447-s001.zip › Appendix S2 The location of random point within hexagon.xlsx]

## Sheet: Sheet1
Hexagon_ID	Latitude	Longitude
4504	-37.4809	142.974
4504	-37.2672	142.903
4504	-37.3573	143.024
4504	-37.5904	143.238
4504	-37.3096	143.061
4504	-37.4702	142.78
4504	-37.5435	142.943
4504	-37.6587	142.928
4504	-37.294	143.11
4504	-37.2386	142.935
4505	-37.3261	143.469
4505	-37.2449	143.224
4505	-37.2822	143.539
4505	-37.27	143.312
4505	-37.0951	143.393
4505	-37.1765	143.73
4505	-37.3778	143.548
4505	-37.3265	143.296
4505	-37.0926	143.442
4505	-37.255	143.735
4506	-37.2637	144.094
4506	-37.3434	144.15
4506	-37.4402	143.671
4506	-37.4246	144.017
4506	-37.6205	144.061
4506	-37.5496	143.851
4506	-37.4765	143.782
4506	-37.4824	144.198
4506	-37.3393	144.022
4506	-37.3678	144.016
4507	-37.3257	144.551
4507	-37.1618	144.197
4507	-37.2672	144.146
4507	-37.388	144.291
4507	-37.1351	144.173
4507	-37.0228	144.453
4507	-37.1352	144.446
4507	-37.2292	144.288
4507	-37.3773	144.496
4507	-37.2793	144.189
4509	-37.191	145.119
4509	-37.3959	145.106
4509	-37.2455	145.34
4509	-37.2281	145.272
4509	-37.025	145.3
4509	-37.1603	145.248
4509	-37.0347	145.088
4509	-37.1207	145.065
4509	-37.3228	145.198
4509	-37.4022	145.197
4510	-37.6893	145.609
4510	-37.4318	145.82
4510	-37.5497	145.922
4510	-37.3919	145.678
4510	-37.6478	145.568
4510	-37.4482	145.773
4510	-37.4735	145.61
4510	-37.5367	145.596
4510	-37.6285	145.793
4510	-37.238	145.854
4511	-37.3133	146.297
4511	-37.0765	146.315
4511	-37.3973	146.236
4511	-37.0368	145.999
4511	-37.2161	146.1
4511	-37.2568	146.098
4511	-37.3401	146.182
4511	-37.2234	146.076
4511	-37.2936	146.265
4511	-37.0444	146.25
5149	-36.7005	141.788
5149	-36.6548	141.688
5149	-36.6163	141.852
5149	-36.6421	141.545
5149	-36.6596	141.726
5149	-36.5909	141.828
5149	-36.5937	141.606
5149	-36.4961	141.663
5149	-36.7217	141.551
5149	-36.6862	141.92
5150	-36.7521	142.043
5150	-37.0787	142.278
5150	-36.9751	142.021
5150	-36.9384	142.224
5150	-37.1979	142.118
5150	-36.7767	142.145
5150	-37.0748	142.186
5150	-36.9995	141.983
5150	-36.9911	142.018
5150	-36.8622	142.376
5155	-36.8327	144.358
5155	-36.761	144.387
5155	-36.7316	144.595
5155	-36.7441	144.361
5155	-36.9377	144.267
5155	-36.5893	144.151
5155	-36.7604	144.495
5155	-36.5979	144.532
5155	-36.8649	144.327
5155	-36.6494	144.58
5158	-36.9195	145.482
5158	-36.7612	145.567
5158	-36.8505	145.536
5158	-37.1898	145.599
5158	-36.9685	145.636
5158	-36.9495	145.856
5158	-37.1304	145.55
5158	-36.8966	145.877
5158	-37.1923	145.573
5158	-37.0021	145.505
5159	-36.5268	146.16
5159	-36.5467	146.041
5159	-36.6698	146.149
5159	-36.7087	145.867
5159	-36.7936	146.359
5159	-36.8666	146.106
5159	-36.7341	146.214
5159	-36.8798	145.973
5159	-36.5913	146.293
5159	-36.5899	146.379
5160	-37.0627	146.77
5160	-36.979	146.758
5160	-36.7894	146.704
5160	-36.9448	146.447
5160	-37.0724	146.466
5160	-36.8275	146.68
5160	-36.7127	146.537
5160	-37.1365	146.495
5160	-36.7452	146.715
5160	-36.7425	146.751
5161	-36.8916	147.029
5161	-36.6999	147.024
5161	-36.8877	147.049
5161	-36.7683	146.918
5161	-36.4875	147.126
5161	-36.6539	147.277
5161	-36.7235	146.91
5161	-36.7735	147.074
5161	-36.4863	147.159
5161	-36.767	146.881
5162	-36.9304	147.743
5162	-37.1987	147.407
5162	-37.0832	147.396
5162	-37.0154	147.513
5162	-36.6991	147.495
5162	-36.95	147.636
5162	-36.8269	147.28
5162	-36.8966	147.259
5162	-36.8994	147.664
5162	-36.8495	147.391
5163	-36.5901	147.824
5163	-36.7399	148.057
5163	-36.6784	147.886
5163	-36.6506	147.807
5163	-36.9104	147.772
5163	-36.5101	147.857
5163	-36.4756	148.033
5163	-36.6414	148.17
5163	-36.9436	148.034
5163	-36.7838	147.823
5164	-37.0551	148.381
5164	-36.97	148.235
5164	-36.9616	148.257
5164	-37.0065	148.48
5164	-36.9769	148.334
5164	-37.0513	148.46
5164	-36.777	148.303
5164	-36.9853	148.322
5164	-36.8743	148.508
5164	-37.1932	148.27
5798	-36.3039	142.244
5798	-36.4468	141.999
5798	-36.3383	142.031
5798	-36.1919	142.101
5798	-36.6245	141.988
5798	-36.6202	142.077
5798	-36.5349	142.309
5798	-36.4365	142.262
5798	-36.4795	142.149
5798	-36.305	142.335
5801	-36.2168	143.493
5801	-36.2805	143.441
5801	-36.2633	143.305
5801	-36.0765	143.509
5801	-36.1155	143.429
5801	-36.0544	143.488
5801	-36.0367	143.381
5801	-36.2359	143.343
5801	-36.0099	143.587
5801	-36.0496	143.367
5802	-36.6945	144.074
5802	-36.6479	144.085
5802	-36.6803	144.034
5802	-36.5817	143.888
5802	-36.6594	143.828
5802	-36.2715	143.914
5802	-36.3093	143.783
5802	-36.4829	143.712
5802	-36.3417	143.86
5802	-36.6499	143.762
5803	-36.4009	144.301
5803	-36.1925	144.213
5803	-36.4308	144.42
5803	-35.9978	144.335
5803	-36.2019	144.267
5803	-36.0668	144.476
5803	-35.991	144.238
5803	-36.0022	144.401
5803	-35.986	144.417
5803	-36.3738	144.554
5805	-36.011	145.221
5805	-36.3172	145.455
5805	-36.202	145.523
5805	-36.1213	145.172
5805	-36.399	145.217
5805	-36.2243	145.212
5805	-36.1562	145.515
5805	-36.2126	145.283
5805	-36.3648	145.164
5805	-36.0757	145.346
5806	-36.6002	145.778
5806	-36.5429	145.621
5806	-36.4185	145.535
5806	-36.668	145.704
5806	-36.2411	145.683
5806	-36.5504	145.751
5806	-36.4757	145.806
5806	-36.5968	145.683
5806	-36.3083	145.515
5806	-36.2068	145.774
5807	-36.3608	146.285
5807	-36.0378	146.018
5807	-36.2171	145.949
5807	-36.2345	146.178
5807	-35.9875	146.25
5807	-36.1976	145.997
5807	-36.101	146.218
5807	-36.0545	146.32
5807	-36.4271	146.156
5807	-36.2672	146.097
5808	-36.4145	146.851
5808	-36.3979	146.762
5808	-36.3155	146.743
5808	-36.4369	146.837
5808	-36.3651	146.419
5808	-36.3557	146.471
5808	-36.3144	146.757
5808	-36.519	146.71
5808	-36.3596	146.683
5808	-36.6316	146.484
5809	-35.9676	147.176
5809	-36.2657	147.175
5809	-36.1554	147.023
5809	-36.2341	146.911
5809	-36.4252	147.174
5809	-36.0946	146.84
5809	-35.9547	147.03
5809	-36.3776	147.095
5809	-36.0471	146.968
5809	-36.0884	146.959
5810	-36.1901	147.397
5810	-36.3027	147.342
5810	-36.3049	147.379
5810	-36.6186	147.549
5810	-36.4011	147.358
5810	-36.629	147.557
5810	-36.3375	147.246
5810	-36.2834	147.67
5810	-36.3116	147.632
5810	-36.5804	147.517
5811	-36.1283	148.034
5811	-36.3023	147.901
5811	-36.4071	147.84
5811	-35.9594	148.011
5811	-36.3762	147.856
5811	-36.0349	148.079
5811	-36.2928	148.027
5811	-36.3435	148.02
5811	-36.0733	148.084
5811	-36.0649	147.887
5812	-36.6759	148.278
5812	-36.465	148.121
5812	-36.3638	148.299
5812	-36.5772	148.346
5812	-36.2174	148.428
5812	-36.4542	148.224
5812	-36.3003	148.428
5812	-36.5388	148.322
5812	-36.4028	148.428
5812	-36.2232	148.271
6452	-36.0369	144.953
6452	-35.9515	144.86
6452	-36.0006	145.015
6452	-35.7982	144.798
6452	-35.8539	144.609
6452	-36.0621	144.82
6452	-35.7895	144.773
6452	-35.8162	144.652
6452	-36.0424	144.78
6452	-36.1373	144.856
6453	-35.694	145.347
6453	-35.7803	145.093
6453	-35.7624	145.198
6453	-35.6644	145.469
6453	-35.6294	145.331
6453	-35.6378	145.313
6453	-35.7337	145.471
6453	-35.7878	145.115
6453	-35.529	145.19
6453	-35.8993	145.356
6458	-35.8604	147.67
6458	-35.8336	147.458
6458	-35.8599	147.261
6458	-35.8598	147.356
6458	-35.7426	147.635
6458	-35.971	147.484
6458	-35.7458	147.378
6458	-35.6998	147.437
6458	-35.9966	147.262
6458	-35.859	147.447
6459	-35.6676	147.737
6459	-35.5283	147.831
6459	-35.8659	148.001
6459	-35.7082	147.713
6459	-35.7093	147.646
6459	-35.8319	147.895
6459	-35.4895	147.833
6459	-35.9164	148.071
6459	-35.7175	147.818
6459	-35.5451	148.076
6462	-36.0776	149.323
6462	-36.0388	149.361
6462	-35.9449	149.298
6462	-36.0634	149.153
6462	-35.878	149.454
6462	-36.1373	149.322
6462	-35.8526	149.469
6462	-36.0052	149.322
6462	-35.7813	149.356
6462	-35.7049	149.379
7086	-35.5949	138.484
7086	-35.3348	138.789
7086	-35.557	138.444
7086	-35.4023	138.693
7086	-35.2518	138.467
7086	-35.306	138.753
7086	-35.6191	138.438
7086	-35.4476	138.719
7086	-35.4385	138.545
7086	-35.2719	138.55
7087	-35.2471	139.164
7087	-35.1331	138.977
7087	-35.2068	138.871
7087	-35.3774	138.97
7087	-34.9771	139.093
7087	-35.0331	138.909
7087	-35.3628	138.904
7087	-34.9774	139.042
7087	-35.0257	138.958
7087	-35.1577	138.815
7098	-35.6343	144.021
7098	-35.2107	143.828
7098	-35.535	143.723
7098	-35.369	143.844
7098	-35.4713	143.944
7098	-35.4129	143.942
7098	-35.5587	143.902
7098	-35.4581	143.68
7098	-35.1641	144.077
7098	-35.2947	144.084
7103	-34.9657	146.098
7103	-35.1666	146.171
7103	-35.1311	146.338
7103	-35.0322	146.069
7103	-35.1036	146.382
7103	-35.0408	146.214
7103	-35.1268	146.103
7103	-35.1919	146.029
7103	-35.2158	146.402
7103	-35.3426	145.991
7108	-35.2052	148.453
7108	-35.1811	148.492
7108	-35.6571	148.419
7108	-35.4824	148.202
7108	-35.428	148.485
7108	-35.2805	148.363
7108	-35.2397	148.467
7108	-35.2236	148.311
7108	-35.5642	148.19
7108	-35.3347	148.288
7110	-35.4414	149.17
7110	-35.5573	149.3
7110	-35.2423	149.096
7110	-35.4967	149.142
7110	-35.4281	149.455
7110	-35.3635	149.081
7110	-35.2148	149.318
7110	-35.656	149.232
7110	-35.4994	149.11
7110	-35.3439	149.312
7736	-34.9209	139.418
7736	-34.6696	139.566
7736	-34.7682	139.609
7736	-34.9102	139.448
7736	-34.6721	139.503
7736	-34.7926	139.703
7736	-34.9678	139.425
7736	-34.8271	139.744
7736	-35.0476	139.399
7736	-34.8012	139.535
7743	-34.8629	142.582
7743	-34.7135	142.54
7743	-34.8764	142.665
7743	-34.7369	142.812
7743	-34.7944	142.731
7743	-34.5144	142.765
7743	-34.8543	142.553
7743	-34.6722	142.851
7743	-34.4583	142.548
7743	-34.7516	142.618
7745	-34.8243	143.653
7745	-34.7241	143.556
7745	-34.4773	143.536
7745	-34.5953	143.357
7745	-34.4187	143.348
7745	-34.6513	143.277
7745	-34.8308	143.582
7745	-34.5182	143.617
7745	-34.7246	143.666
7745	-34.7475	143.333
7752	-34.9166	146.356
7752	-34.9104	146.418
7752	-34.8547	146.48
7752	-35.0262	146.498
7752	-35.071	146.511
7752	-34.8191	146.486
7752	-34.8337	146.744
7752	-34.9451	146.572
7752	-34.9641	146.475
7752	-34.7528	146.774
7756	-35.0959	148.275
7756	-35.016	148.317
7756	-34.8791	148.365
7756	-34.8592	148.261
7756	-34.7794	148.544
7756	-34.8909	148.35
7756	-34.9302	148.383
7756	-35.0434	148.41
7756	-34.8891	148.119
7756	-34.8322	148.468
7758	-34.7884	149.248
7758	-35.0043	149.485
7758	-35.1235	149.218
7758	-34.979	149.328
7758	-34.9341	149.023
7758	-34.7953	149.043
7758	-34.8821	149.316
7758	-35.0784	149.181
7758	-34.7781	149.216
7758	-34.7626	149.113
8384	-34.4741	139.653
8384	-34.4907	139.334
8384	-34.5868	139.53
8384	-34.2531	139.641
8384	-34.5414	139.405
8384	-34.2197	139.553
8384	-34.2905	139.339
8384	-34.4358	139.663
8384	-34.3872	139.754
8384	-34.3004	139.519
8386	-34.4584	140.278
8386	-34.5849	140.527
8386	-34.2178	140.294
8386	-34.4841	140.218
8386	-34.5723	140.317
8386	-34.4719	140.284
8386	-34.3487	140.14
8386	-34.5567	140.312
8386	-34.2626	140.477
8386	-34.2226	140.324
8387	-34.0435	140.904
8387	-34.1069	140.567
8387	-34.3019	140.675
8387	-34.3407	140.715
8387	-34.0305	140.85
8387	-34.0582	140.692
8387	-34.0101	140.988
8387	-34.3566	140.942
8387	-33.9468	140.976
8387	-34.341	140.898
8405	-34.1992	148.55
8405	-33.9814	148.817
8405	-33.9729	148.883
8405	-33.9321	148.647
8405	-34.1508	148.973
8405	-34.3168	148.957
8405	-33.923	148.838
8405	-34.2616	148.775
8405	-34.1249	149.048
8405	-34.0788	149.027
8407	-33.9642	149.585
8407	-34.2359	149.594
8407	-34.3347	149.792
8407	-34.1339	149.743
8407	-34.3148	149.612
8407	-34.0135	149.758
8407	-33.8851	149.811
8407	-34.3408	149.77
8407	-33.9836	149.669
8407	-34.0672	149.767
9038	-33.8593	141.96
9038	-33.9852	142.373
9038	-33.9162	142.359
9038	-33.9771	142.358
9038	-33.9467	142.154
9038	-33.9157	142.256
9038	-33.9391	142.404
9038	-33.7703	141.969
9038	-34.0187	142.358
9038	-33.7096	142.338
9039	-33.4745	142.588
9039	-33.5234	142.412
9039	-33.631	142.828
9039	-33.6029	142.76
9039	-33.4167	142.465
9039	-33.7617	142.45
9039	-33.7271	142.836
9039	-33.5764	142.34
9039	-33.5503	142.392
9039	-33.6677	142.773
9044	-33.7012	144.684
9044	-34.038	144.821
9044	-33.9341	144.973
9044	-33.6457	144.926
9044	-33.8266	145.045
9044	-33.8575	144.846
9044	-33.7561	144.915
9044	-33.8895	145.059
9044	-33.9225	144.819
9044	-33.9915	144.76
9053	-33.382	148.697
9053	-33.5156	148.691
9053	-33.4634	148.925
9053	-33.8453	148.676
9053	-33.8679	148.844
9053	-33.7733	148.833
9053	-33.4974	148.773
9053	-33.5132	148.602
9053	-33.4569	148.979
9053	-33.6594	148.79
9054	-33.6721	149.228
9054	-33.9472	148.997
9054	-33.8793	149.274
9054	-33.8722	149.512
9054	-34.1065	149.165
9054	-33.8666	149.414
9054	-34.0456	149.286
9054	-33.7232	149.326
9054	-33.9134	149.04
9054	-34.0598	149.109
9695	-33.2055	146.315
9695	-33.2619	146.278
9695	-33.1779	146.065
9695	-33.1738	145.967
9695	-33.2432	146.294
9695	-33.0216	145.951
9695	-33.2687	146.217
9695	-33.0407	145.897
9695	-32.8726	146.282
9695	-33.2946	146.276
9698	-33.4968	147.356
9698	-33.4951	147.597
9698	-33.2778	147.351
9698	-33.2393	147.56
9698	-33.2719	147.53
9698	-33.3617	147.297
9698	-33.5424	147.49
9698	-33.1359	147.456
9698	-33.3831	147.539
9698	-33.2946	147.712
9702	-33.5907	149.294
9702	-33.5824	149.104
9702	-33.5751	149.139
9702	-33.3361	149.467
9702	-33.5694	149.307
9702	-33.4751	149.393
9702	-33.3653	149.367
9702	-33.4392	149.398
9702	-33.3293	149.217
9702	-33.1871	149.295
9703	-33.3453	149.757
9703	-32.9389	149.515
9703	-33.2193	149.463
9703	-33.2039	149.853
9703	-33.2073	149.533
9703	-33.138	149.626
9703	-32.931	149.593
9703	-33.3423	149.6
9703	-33.1405	149.73
9703	-33.2308	149.621
10349	-32.8059	148.706
10349	-32.5812	149.079
10349	-32.4948	148.991
10349	-32.6145	148.72
10349	-32.4151	148.671
10349	-32.6269	148.884
10349	-32.4234	148.824
10349	-32.4253	148.759
10349	-32.6451	148.882
10349	-32.7802	148.979
11632	-31.9632	143.037
11632	-31.9928	143.11
11632	-31.8144	143.108
11632	-31.7157	143.009
11632	-31.6237	143.02
11632	-31.8403	143.31
11632	-31.8786	142.925
11632	-31.6078	143.17
11632	-31.8717	143.08
11632	-31.8276	143.083
11641	-31.338	146.973
11641	-31.7391	146.885
11641	-31.5433	146.896
11641	-31.6682	146.989
11641	-31.6232	147.261
11641	-31.3485	146.931
11641	-31.5147	147.178
11641	-31.505	147.173
11641	-31.5402	147.135
11641	-31.6964	147.129
11646	-31.8147	149.456
11646	-31.6513	149.134
11646	-31.8769	149.308
11646	-31.8145	149.227
11646	-31.9632	149.421
11646	-32.0507	149.148
11646	-31.841	149.367
11646	-32.0442	149.077
11646	-31.6467	149.174
11646	-31.8688	149.322
12294	-31.334	149.133
12294	-31.181	149.33
12294	-31.0889	149.277
12294	-31.1535	149.333
12294	-31.4031	149.246
12294	-31.3348	149.35
12294	-31.4386	149.476
12294	-31.3923	149.433
12294	-31.404	149.425
12294	-31.3893	149.018
12299	-31.3104	151.369
12299	-30.8286	151.534
12299	-31.3153	151.346
12299	-30.919	151.442
12299	-31.168	151.626
12299	-31.3074	151.591
12299	-31.0989	151.578
12299	-30.9231	151.498
12299	-31.0868	151.58
12299	-31.2165	151.444
12933	-30.7986	145.127
12933	-30.7414	145.406
12933	-30.373	145.121
12933	-30.3413	145.423
12933	-30.7061	145.366
12933	-30.5513	145.195
12933	-30.5619	145.392
12933	-30.5949	145.186
12933	-30.5646	145.324
12933	-30.7338	145.209
12940	-30.9838	148.307
12940	-30.7921	148.597
12940	-30.5799	148.457
12940	-30.88	148.452
12940	-31.0407	148.296
12940	-30.8627	148.376
12940	-30.7452	148.27
12940	-30.793	148.132
12940	-30.6599	148.411
12940	-30.5887	148.229
12944	-30.8635	149.947
12944	-30.8332	149.903
12944	-30.61	149.96
12944	-30.9576	150.33
12944	-30.7189	150.24
12944	-30.7087	150.057
12944	-30.8064	150.235
12944	-30.8666	150.165
12944	-30.8483	150.114
12944	-30.8697	149.935
12946	-30.6998	151.168
12946	-30.6947	150.818
12946	-30.7527	151.18
12946	-30.8483	151.077
12946	-30.6752	151.108
12946	-30.9008	151.193
12946	-30.8058	151.125
12946	-31.0386	150.972
12946	-30.7782	151.162
12946	-30.6015	150.907
12947	-30.5277	151.682
12947	-30.3594	151.382
12947	-30.6221	151.486
12947	-30.5147	151.255
12947	-30.6938	151.571
12947	-30.6043	151.367
12947	-30.7072	151.55
12947	-30.563	151.449
12947	-30.5616	151.439
12947	-30.4512	151.333
13583	-30.163	145.943
13583	-30.1167	146.139
13583	-29.9611	146.098
13583	-30.0116	146.28
13583	-29.8858	146.341
13583	-29.9691	146.253
13583	-30.0893	146.364
13583	-29.9368	146.208
13583	-29.9007	146.247
13583	-30.1075	146.123
13589	-30.2447	148.928
13589	-29.8627	148.698
13589	-30.1691	148.905
13589	-30.2527	148.916
13589	-30.1049	148.568
13589	-30.1978	148.828
13589	-30.0174	149.044
13589	-30.0452	148.58
13589	-30.0653	148.845
13589	-29.7893	148.88
13590	-30.4771	149.249
13590	-30.3443	149.515
13590	-30.538	149.189
13590	-30.2023	149.085
13590	-30.0998	149.274
13590	-30.096	149.357
13590	-30.5153	149.351
13590	-30.3868	149.118
13590	-30.3318	149.506
13590	-30.1303	149.356
13594	-30.2893	150.941
13594	-30.2129	151.145
13594	-30.3018	150.772
13594	-30.4216	150.996
13594	-30.4247	151.236
13594	-30.2765	150.856
13594	-30.2197	151.262
13594	-30.4137	150.93
13594	-30.0721	151.182
13594	-30.0852	151.099
13595	-30.2875	151.586
13595	-30.2387	151.314
13595	-29.9304	151.64
13595	-30.0385	151.402
13595	-29.8342	151.301
13595	-29.9664	151.455
13595	-29.9602	151.336
13595	-29.9969	151.386
13595	-30.1377	151.443
13595	-30.1646	151.541
13787	-29.4554	-50.496
13787	-29.5983	-50.751
13787	-29.5403	-50.8266
13787	-29.6042	-50.6115
13787	-29.6233	-50.5196
13787	-29.3343	-50.7488
13787	-29.7804	-50.5644
13787	-29.6461	-50.4466
13787	-29.7685	-50.4489
13787	-29.4813	-50.351
13788	-29.8403	-50.0067
13788	-29.7832	-50.3808
13788	-30.0206	-50.1417
13788	-29.8306	-50.3846
13788	-29.7222	-50.344
13788	-30.0363	-50.286
13788	-29.9448	-50.3415
13788	-29.9238	-50.3526
13788	-30.0361	-50.2665
13788	-29.6725	-50.0018
14227	-29.6039	144.245
14227	-29.5188	144.56
14227	-29.2788	144.439
14227	-29.3595	144.281
14227	-29.2808	144.247
14227	-29.5204	144.394
14227	-29.3836	144.231
14227	-29.6767	144.35
14227	-29.5619	144.325
14227	-29.4118	144.584
14237	-29.6652	148.684
14237	-29.3266	148.784
14237	-29.6039	148.967
14237	-29.3247	148.729
14237	-29.3732	148.826
14237	-29.4544	148.803
14237	-29.7184	148.757
14237	-29.5198	148.92
14237	-29.6468	148.676
14237	-29.5463	149.036
14238	-29.9792	149.399
14238	-29.9524	149.322
14238	-29.5653	149.362
14238	-29.7843	149.323
14238	-29.54	149.242
14238	-29.7959	149.303
14238	-29.7028	149.233
14238	-29.8757	149.042
14238	-29.8375	149.411
14238	-29.8002	149.081
14239	-29.5338	149.651
14239	-29.5082	149.715
14239	-29.3895	149.573
14239	-29.5175	149.75
14239	-29.6034	149.911
14239	-29.489	149.573
14239	-29.4507	149.455
14239	-29.6104	149.504
14239	-29.3048	149.82
14239	-29.3646	149.612
14240	-29.9272	150.346
14240	-29.6966	150.153
14240	-29.8657	150.073
14240	-29.8727	150.07
14240	-30.0386	150.223
14240	-29.883	150.297
14240	-29.8863	149.896
14240	-29.6735	150.083
14240	-29.7075	150.26
14240	-29.6691	150.108
14242	-29.6402	151.12
14242	-29.7899	150.924
14242	-29.6885	151.051
14242	-29.6686	151.122
14242	-29.5766	151.188
14242	-29.5908	150.988
14242	-29.7029	150.854
14242	-29.8345	150.819
14242	-29.7701	151.097
14242	-29.7177	150.78
14436	-29.166	-50.2603
14436	-29.1275	-50.1262
14436	-29.1259	-49.995
14436	-29.0461	-50.1409
14436	-29.3074	-50.2214
14436	-29.2552	-50.283
14436	-29.0996	-50.2456
14436	-29.3154	-50.4247
14436	-29.3816	-50.1076
14436	-29.3174	-50.1524
14875	-29.0421	144.522
14875	-29.1586	144.389
14875	-28.997	144.468
14875	-28.9798	144.264
14875	-28.9446	144.35
14875	-28.952	144.305
14875	-29.1729	144.542
14875	-28.9129	144.508
14875	-28.9399	144.287
14875	-29.0202	144.269
14877	-29.2067	145.443
14877	-29.2539	145.223
14877	-29.0282	145.153
14877	-29.2692	145.375
14877	-29.2183	145.213
14877	-28.8477	145.089
14877	-28.7785	145.294
14877	-28.9338	145.158
14877	-29.1092	145.016
14877	-29.0377	145.503
14882	-29.5229	147.623
14882	-29.4815	147.607
14882	-29.2914	147.455
14882	-29.0621	147.4
14882	-29.3176	147.706
14882	-29.1774	147.663
14882	-29.496	147.447
14882	-29.1376	147.471
14882	-29.0638	147.641
14882	-29.3687	147.675
14885	-28.8183	148.958
14885	-29.0455	148.895
14885	-29.0129	149.014
14885	-29.1795	148.709
14885	-28.9225	148.697
14885	-29.2214	148.733
14885	-28.8801	149.002
14885	-29.0205	149.049
14885	-28.7667	148.855
14885	-29.1203	148.76
14886	-29.2272	149.066
14886	-29.2721	148.989
14886	-29.497	149.094
14886	-29.1566	149.437
14886	-29.3648	149.271
14886	-29.4604	149.122
14886	-29.3933	149.223
14886	-29.1436	149.377
14886	-29.035	149.097
14886	-29.0283	149.267
14890	-29.4945	150.912
14890	-29.2445	151.085
14890	-29.285	151.277
14890	-29.2707	151.091
14890	-29.3504	151.1
14890	-29.4866	151.107
14890	-29.3582	151.001
14890	-29.3492	150.881
14890	-29.1642	151.096
14890	-29.0447	151.126
14891	-28.9273	151.436
14891	-28.8029	151.342
14891	-29.0407	151.255
14891	-29.1519	151.63
14891	-29.1315	151.604
14891	-28.9209	151.68
14891	-28.8871	151.246
14891	-29.0864	151.673
14891	-29.011	151.434
14891	-29.2262	151.541
14892	-29.2503	151.689
14892	-29.2891	151.857
14892	-29.515	151.989
14892	-29.3115	151.645
14892	-29.355	151.779
14892	-29.1784	152.071
14892	-29.1951	151.778
14892	-29.4242	151.806
14892	-29.3911	152.001
14892	-29.3992	151.835
15524	-28.9408	144.766
15524	-28.612	144.636
15524	-28.7501	144.96
15524	-28.8231	144.936
15524	-28.9741	144.946
15524	-28.701	144.77
15524	-28.9363	144.978
15524	-28.9097	144.685
15524	-28.8303	144.712
15524	-28.7067	145.037
15537	-28.5968	150.577
15537	-28.5925	150.373
15537	-28.2594	150.716
15537	-28.4985	150.711
15537	-28.5008	150.55
15537	-28.434	150.746
15537	-28.3075	150.4
15537	-28.6725	150.528
15537	-28.7044	150.681
15537	-28.4032	150.594
15540	-28.626	151.711
15540	-28.7192	151.805
15540	-28.8012	151.804
15540	-28.8907	151.878
15540	-28.6257	151.905
15540	-28.5814	151.888
15540	-28.8069	151.898
15540	-28.9077	151.926
15540	-28.7693	152.069
15540	-28.6479	151.826
15543	-28.6866	153.314
15543	-28.7512	153.348
15543	-28.5126	152.989
15543	-28.387	153.194
15543	-28.4142	153.239
15543	-28.6616	153.265
15543	-28.7522	153.165
15543	-28.5355	152.981
15543	-28.4999	153.283
15543	-28.7222	153.159
16172	-28.2392	145.03
16172	-28.3465	144.805
16172	-28.2933	144.978
16172	-28.063	144.883
16172	-28.004	144.887
16172	-28.1086	144.954
16172	-28.2526	145.081
16172	-28.504	144.715
16172	-28.1828	144.73
16172	-28.1666	144.741
16174	-28.3037	145.619
16174	-28.3241	145.459
16174	-28.3085	145.778
16174	-28.4442	145.794
16174	-28.2178	145.784
16174	-28.2113	145.765
16174	-28.3906	145.711
16174	-28.2754	145.54
16174	-28.1079	145.657
16174	-28.1615	145.788
16180	-28.2247	148.095
16180	-28.262	148.091
16180	-28.407	148.519
16180	-28.408	148.451
16180	-28.3076	148.562
16180	-28.2337	148.226
16180	-28.4793	148.402
16180	-28.3135	148.517
16180	-28.2322	148.57
16180	-28.1388	148.285
16181	-28.1723	148.617
16181	-28.2166	148.792
16181	-28.067	148.981
16181	-27.7703	148.805
16181	-27.918	149.003
16181	-27.9567	148.847
16181	-28.0507	148.598
16181	-28.096	148.883
16181	-27.9085	148.881
16181	-27.9249	148.899
16184	-28.2262	149.908
16184	-28.3598	150.363
16184	-28.2363	150.019
16184	-28.0209	149.981
16184	-28.4222	149.971
16184	-28.0982	150.029
16184	-28.3313	149.952
16184	-28.4454	150.147
16184	-28.0983	150.091
16184	-28.2785	149.887
16189	-28.0937	152.268
16189	-28.0338	152.112
16189	-27.9814	152.537
16189	-27.9834	152.511
16189	-28.0957	152.334
16189	-28.2127	152.508
16189	-28.1921	152.254
16189	-27.8417	152.242
16189	-28.0597	152.366
16189	-27.9212	152.395
16190	-28.2777	152.522
16190	-28.2803	152.614
16190	-28.2931	152.526
16190	-28.2391	152.99
16190	-28.4123	152.956
16190	-28.3058	152.724
16190	-28.0189	152.786
16190	-28.2525	152.63
16190	-28.3113	152.961
16190	-28.2572	152.807
16191	-27.9668	153.443
16191	-28.0535	153.227
16191	-28.1495	153.373
16191	-28.226	153.235
16191	-27.9006	153.272
16191	-28.1473	153.162
16191	-27.9134	153.465
16191	-27.9017	153.445
16191	-27.7951	153.223
16191	-28.1247	153.131
16822	-27.6033	145.872
16822	-27.5595	145.697
16822	-27.711	145.465
16822	-27.6109	145.885
16822	-27.698	145.749
16822	-27.6475	145.551
16822	-27.817	145.895
16822	-27.6503	145.64
16822	-27.6691	145.583
16822	-27.4955	145.679
16836	-27.6528	151.749
16836	-27.6991	151.957
16836	-27.7729	151.834
16836	-27.8968	151.824
16836	-27.7805	151.959
16836	-27.8064	152.059
16836	-27.681	152.145
16836	-27.7105	151.8
16836	-27.8859	151.97
16836	-27.9088	151.825
16837	-27.5069	152.614
16837	-27.4539	152.475
16837	-27.6018	152.343
16837	-27.6216	152.182
16837	-27.495	152.318
16837	-27.6138	152.177
16837	-27.7167	152.439
16837	-27.5053	152.349
16837	-27.5227	152.385
16837	-27.2528	152.402
16838	-27.5816	152.853
16838	-27.8913	152.781
16838	-27.8503	152.593
16838	-27.5236	152.894
16838	-27.8109	152.633
16838	-27.7752	152.93
16838	-27.7319	152.82
16838	-27.5493	152.682
16838	-27.8238	152.587
16838	-27.6158	152.641
16839	-27.3784	153.398
16839	-27.2456	153.123
16839	-27.6848	153.216
16839	-27.6664	153.379
16839	-27.5129	153.446
16839	-27.7231	153.128
16839	-27.6353	153.083
16839	-27.428	153.047
16839	-27.6335	153.079
16839	-27.7319	153.202
17471	-27.0051	145.906
17471	-26.8833	146.086
17471	-26.9123	146.159
17471	-27.0686	145.925
17471	-26.7641	146.057
17471	-27.1247	146.147
17471	-26.7373	146.087
17471	-27.0464	146.007
17471	-26.898	146.337
17471	-27.0071	145.933
17478	-27.3737	149.418
17478	-27.3047	149.427
17478	-27.0561	149.414
17478	-27.0416	149.412
17478	-27.0868	149.3
17478	-27.2751	149.286
17478	-27.2698	149.061
17478	-27.1931	149.078
17478	-27.0335	149.114
17478	-27.0152	149.098
17484	-27.0969	151.696
17484	-27.2611	151.764
17484	-27.329	151.98
17484	-27.3446	151.966
17484	-27.1135	151.893
17484	-27.1497	151.862
17484	-27.0366	151.794
17484	-27.2593	152.161
17484	-27.3286	151.924
17484	-27.162	151.865
17485	-27.0531	152.298
17485	-27.1469	152.246
17485	-26.8895	152.499
17485	-27.0292	152.568
17485	-26.8407	152.268
17485	-26.9532	152.159
17485	-26.8381	152.426
17485	-27.1158	152.186
17485	-26.7735	152.178
17485	-27.0714	152.309
17486	-27.2509	152.607
17486	-27.125	152.78
17486	-27.2749	152.648
17486	-27.3921	152.683
17486	-27.3205	152.997
17486	-27.1205	152.715
17486	-27.0793	152.8
17486	-27.2674	152.565
17486	-27.4134	152.623
17486	-27.0963	152.966
17487	-26.9872	153.271
17487	-27.0838	153.029
17487	-27.1614	153.222
17487	-26.8984	153.4
17487	-27.0469	153.006
17487	-27.1977	153.076
17487	-26.757	153.177
17487	-27.0159	153.015
17487	-26.8543	153.329
17487	-26.8926	153.164
18119	-26.633	145.97
18119	-26.3213	146.029
18119	-26.4132	146.069
18119	-26.2476	146.016
18119	-26.4647	146.102
18119	-26.5286	145.89
18119	-26.6084	146.029
18119	-26.4592	145.861
18119	-26.4206	145.907
18119	-26.6723	146.279
18132	-26.8615	151.903
18132	-26.7934	151.762
18132	-26.83	151.768
18132	-26.6157	151.89
18132	-26.689	152.104
18132	-26.6575	151.959
18132	-26.6149	151.845
18132	-26.7263	151.915
18132	-26.6473	151.943
18132	-26.8062	151.748
18133	-26.4335	152.177
18133	-26.4472	152.267
18133	-26.4442	152.394
18133	-26.5132	152.172
18133	-26.2476	152.258
18133	-26.2815	152.194
18133	-26.5203	152.104
18133	-26.3777	152.258
18133	-26.2992	152.439
18133	-26.6671	152.278
18134	-26.5147	152.708
18134	-26.7838	152.569
18134	-26.819	152.664
18134	-26.4799	152.761
18134	-26.8435	152.689
18134	-26.6646	152.738
18134	-26.8937	152.626
18134	-26.6747	152.574
18134	-26.6856	152.726
18134	-26.6372	152.703
18135	-26.2408	153.096
18135	-26.648	153.291
18135	-26.6721	153.335
18135	-26.3017	153.328
18135	-26.2858	153.301
18135	-26.6011	153.352
18135	-26.28	153.077
18135	-26.4097	153.173
18135	-26.4393	153.135
18135	-26.4753	152.956
18782	-26.0544	152.733
18782	-26.0979	152.929
18782	-26.2811	152.707
18782	-26.1852	152.656
18782	-26.3071	152.804
18782	-26.1846	152.574
18782	-26.0083	152.624
18782	-25.9723	152.824
18782	-26.0587	152.617
18782	-25.9608	152.648
18783	-25.8676	153.157
18783	-25.7336	153.388
18783	-25.8821	153.189
18783	-25.9609	153.142
18783	-25.8833	153.07
18783	-26.1954	153.187
18783	-25.7767	153.086
18783	-25.9225	153.416
18783	-25.8564	153.315
18783	-26.0258	153.103
18976	-25.5985	-48.2474
18976	-25.6861	-48.2448
18976	-25.8803	-48.2395
18976	-25.6959	-48.2919
18976	-25.4941	-48.4086
18976	-25.7337	-48.543
18976	-25.8231	-48.3221
18976	-25.6354	-48.1249
18976	-25.5599	-48.493
18976	-25.7209	-48.5755
22205	-22.8666	-53.4763
22205	-22.9521	-53.4342
22205	-22.7484	-53.107
22205	-23.019	-53.1515
22205	-22.9709	-53.3028
22205	-23.0841	-53.1458
22205	-23.0749	-53.2
22205	-22.6375	-53.3299
22205	-22.6884	-53.1157
22205	-22.9833	-53.1079
22852	-22.6245	-53.8952
22852	-22.5353	-53.4876
22852	-22.6505	-53.686
22852	-22.6748	-53.8483
22852	-22.6523	-53.4755
22852	-22.6845	-53.8314
22852	-22.4748	-53.6281
22852	-22.659	-53.7971
22852	-22.3881	-53.6245
22852	-22.7588	-53.7092
24803	-20.8201	-50.867
24803	-20.657	-50.6638
24803	-20.7382	-50.4728
24803	-20.9312	-50.6012
24803	-20.9139	-50.4578
24803	-20.6986	-50.7654
24803	-21.074	-50.7096
24803	-20.8468	-50.8731
24803	-20.7263	-50.7747
24803	-21.0443	-50.7544
24805	-20.6618	-49.7905
24805	-20.7331	-49.8331
24805	-21.0661	-49.8582
24805	-20.9431	-49.5341
24805	-21.0099	-49.5609
24805	-20.9139	-49.8815
24805	-21.0265	-49.7645
24805	-20.6463	-49.5564
24805	-20.7333	-49.7425
24805	-21.0168	-49.8994
25450	-20.6526	-50.8679
25450	-20.6201	-51.2674
25450	-20.3984	-51.1272
25450	-20.549	-50.86
25450	-20.4425	-51.2273
25450	-20.654	-50.8825
25450	-20.5094	-51.1506
25450	-20.6104	-51.2172
25450	-20.4694	-51.1304
25450	-20.62	-51.0386
25451	-20.4913	-50.5921
25451	-20.3531	-50.4848
25451	-20.2388	-50.6823
25451	-20.4848	-50.4884
25451	-20.4818	-50.4881
25451	-20.3802	-50.5904
25451	-20.4977	-50.6645
25451	-20.4869	-50.6603
25451	-20.577	-50.536
25451	-20.4235	-50.4376
25452	-20.7272	-50.2028
25452	-20.4827	-50.1253
25452	-20.6935	-50.1288
25452	-20.7553	-50.2605
25452	-20.4493	-50.182
25452	-20.3913	-50.3221
25452	-20.4749	-49.9806
25452	-20.7301	-50.3085
25452	-20.5252	-50.3521
25452	-20.744	-50.1143
25453	-20.1791	-49.7006
25453	-20.1837	-49.5449
25453	-20.1833	-49.8036
25453	-20.0912	-49.6051
25453	-20.3637	-49.8477
25453	-20.2034	-49.8834
25453	-20.1408	-49.5565
25453	-20.2362	-49.9482
25453	-20.3212	-49.684
25453	-20.4343	-49.6727
26098	-20.0843	-51.2587
26098	-20.0995	-50.8699
26098	-20.2426	-50.9789
26098	-20.0158	-50.995
26098	-20.2824	-50.9945
26098	-20.1199	-51.1385
26098	-19.8847	-51.0461
26098	-19.9189	-51.0233
26098	-20.1825	-50.9088
26098	-20.0708	-51.0338
26099	-19.6076	-50.7172
26099	-20.059	-50.4663
26099	-19.6505	-50.7926
26099	-19.878	-50.8064
26099	-19.9042	-50.4875
26099	-19.8956	-50.773
26099	-19.8042	-50.7931
26099	-19.7879	-50.4257
26099	-20.0499	-50.4977
26099	-19.5689	-50.6731
26100	-20.0105	-50.189
26100	-20.1242	-50.4092
26100	-20.1058	-50.2237
26100	-20.0277	-50.0224
26100	-20.1592	-50.2301
26100	-19.8604	-50.0008
26100	-20.1527	-49.9889
26100	-20.0721	-50.1415
26100	-19.823	-50.2242
26100	-19.8527	-50.1195
26755	-19.4516	-47.0867
26755	-19.4474	-47.2059
26755	-19.3272	-46.9475
26755	-19.5329	-46.9468
26755	-19.2881	-47.1274
26755	-19.4551	-47.1786
26755	-19.2801	-46.9723
26755	-19.4524	-47.1419
26755	-19.2298	-46.8857
26755	-19.1207	-47.0058
26914	-19.4724	23.4812
26914	-19.3812	23.3715
26914	-19.5536	23.542
26914	-19.446	23.2321
26914	-19.3723	23.2981
26914	-19.586	23.1747
26914	-19.7254	23.3965
26914	-19.4465	23.5848
26914	-19.5208	23.5929
26914	-19.5198	23.2367
59739	6.69882	-75.3275
59739	6.62531	-75.3647
59739	6.8291	-75.3064
59739	7.00861	-75.3903
59739	6.96481	-75.2273
59739	6.85482	-75.5174
59739	6.78306	-75.6506
59739	6.90837	-75.2013
59739	6.77635	-75.3686
59739	7.003	-75.278
60388	7.0876	-75.1283
60388	6.98337	-74.8708
60388	7.03485	-74.7253
60388	7.00524	-75.0081
60388	7.16117	-74.7591
60388	6.9268	-74.8142
60388	7.18036	-75.1664
60388	7.24184	-74.999
60388	7.21448	-75.1144
60388	7.21449	-74.9909
61189	7.73386	-7.24668
61189	7.88502	-6.9936
61189	7.99273	-7.0696
61189	7.82027	-7.07742
61189	7.85515	-7.32501
61189	7.7206	-7.08386
61189	7.80964	-7.42068
61189	7.85146	-7.36837
61189	7.71271	-7.0122
61189	7.76522	-7.21978
62489	8.7789	-5.64585
62489	8.78156	-5.39537
62489	8.80108	-5.6391
62489	8.85176	-5.32693
62489	8.77038	-5.38079
62489	8.90242	-5.64906
62489	8.75293	-5.26506
62489	8.92073	-5.21115
62489	8.71008	-5.33553
62489	8.66814	-5.34557
62492	8.61041	-3.93796
62492	8.57272	-3.87636
62492	8.34284	-4.03587
62492	8.48427	-3.89577
62492	8.61833	-4.24282
62492	8.62663	-3.9907
62492	8.51346	-4.22497
62492	8.53078	-3.81087
62492	8.33346	-4.08423
62492	8.62809	-3.93604
64433	10.324	-5.61176
64433	10.5483	-5.34417
64433	10.429	-5.34642
64433	10.2872	-5.63822
64433	10.4725	-5.54126
64433	10.2915	-5.40584
64433	10.417	-5.60566
64433	10.4461	-5.45161
64433	10.6168	-5.39083
64433	10.1975	-5.37402
88189	29.5423	-102.87
88189	29.3147	-103.033
88189	29.1211	-102.883
88189	29.2268	-102.893
88189	29.1862	-103.057
88189	29.316	-102.758
88189	29.2157	-103.121
88189	29.2453	-103.127
88189	29.1516	-102.696
88189	29.2428	-102.941
88199	29.3569	-98.2527
88199	29.1131	-98.5883
88199	29.463	-98.5236
88199	29.2807	-98.2219
88199	29.2303	-98.3926
88199	29.1122	-98.5582
88199	29.4624	-98.5122
88199	29.4708	-98.5265
88199	29.3294	-98.4795
88199	29.4722	-98.412
88844	29.4623	-99.6463
88844	29.6813	-99.9609
88844	29.3836	-99.7735
88844	29.725	-99.8012
88844	29.8096	-99.7648
88844	29.7243	-99.7424
88844	29.7659	-99.891
88844	29.4316	-99.7551
88844	29.5801	-99.5398
88844	29.4803	-99.5771
90156	30.765	-92.8829
90156	30.7844	-92.5959
90156	30.7081	-92.6215
90156	30.6659	-92.7663
90156	30.5263	-92.4464
90156	30.4001	-92.5646
90156	30.4651	-92.5564
90156	30.8413	-92.6909
90156	30.3603	-92.8349
90156	30.7595	-92.8874
90765	31.3938	-109.967
90765	31.4276	-109.942
90765	31.5854	-109.843
90765	31.1406	-110.083
90765	31.4383	-110.133
90765	31.4974	-110.086
90765	31.4383	-109.915
90765	31.2937	-110.211
90765	31.3577	-109.888
90765	31.136	-109.819
91412	31.5966	-110.45
91412	31.4309	-110.581
91412	31.7394	-110.307
91412	31.7462	-110.348
91412	31.5245	-110.606
91412	31.6819	-110.583
91412	31.5988	-110.612
91412	31.7414	-110.412
91412	31.7072	-110.368
91412	31.5967	-110.596
91421	31.8892	-106.475
91421	32.0478	-106.267
91421	31.8585	-106.608
91421	31.8353	-106.689
91421	31.8438	-106.298
91421	31.7721	-106.262
91421	31.8009	-106.624
91421	31.7022	-106.296
91421	31.9518	-106.318
91421	31.9399	-106.183
92120	31.9753	-83.7193
92120	31.9485	-83.8287
92120	32.0643	-83.7421
92120	32.1551	-83.6713
92120	32.167	-83.9305
92120	32.2259	-84.0006
92120	31.9798	-83.7106
92120	32.3633	-83.9083
92120	32.3714	-83.8312
92120	32.027	-83.6276
92707	32.8088	-110.987
92707	32.745	-111.014
92707	33.0177	-110.648
92707	32.8574	-111.081
92707	32.9726	-111.022
92707	33.0144	-110.766
92707	33.1082	-110.989
92707	32.9499	-111.099
92707	33.0389	-110.673
92707	33.0284	-110.857
92708	32.5426	-110.573
92708	32.4289	-110.452
92708	32.5185	-110.557
92708	32.637	-110.286
92708	32.5395	-110.312
92708	32.553	-110.578
92708	32.7194	-110.258
92708	32.7737	-110.448
92708	32.4772	-110.371
92708	32.7477	-110.36
92722	32.5934	-103.954
92722	32.6114	-104.27
92722	32.7341	-104.444
92722	32.7951	-104.231
92722	32.6328	-104.357
92722	32.3943	-104.267
92722	32.5191	-104.158
92722	32.6227	-104.184
92722	32.62	-104.304
92722	32.804	-104.298
92739	32.9324	-96.6655
92739	32.9749	-96.4746
92739	33.079	-96.7793
92739	32.939	-96.7436
92739	33.1336	-96.5547
92739	32.9604	-96.7677
92739	33.0111	-96.8326
92739	32.8329	-96.5208
92739	32.636	-96.7707
92739	32.9758	-96.6764
93356	33.2529	-110.295
93356	33.2766	-110.233
93356	33.0651	-110.634
93356	33.1062	-110.322
93356	33.3568	-110.539
93356	33.2477	-110.264
93356	33.019	-110.369
93356	32.9514	-110.241
93356	33.1133	-110.216
93356	33.1877	-110.334
93359	33.1606	-108.999
93359	33.4911	-108.873
93359	33.1556	-109.153
93359	33.4839	-109.073
93359	33.4458	-108.972
93359	33.5337	-109.273
93359	33.497	-109.115
93359	33.5055	-109.198
93359	33.5721	-109.249
93359	33.2701	-109.279
93360	33.2312	-108.756
93360	33.2852	-108.842
93360	33.094	-108.624
93360	33.3431	-108.644
93360	32.9317	-108.716
93360	32.9233	-108.483
93360	33.0793	-108.666
93360	33.2093	-108.894
93360	33.0832	-108.427
93360	33.0673	-108.55
93361	33.3836	-107.955
93361	33.2636	-108.366
93361	33.3918	-107.974
93361	33.3513	-107.968
93361	33.1834	-108.358
93361	33.4596	-108.424
93361	33.48	-108.326
93361	33.4823	-108.243
93361	33.4849	-108.36
93361	33.3565	-107.947
93369	33.4855	-104.819
93369	33.3141	-104.587
93369	33.323	-104.815
93369	33.1469	-104.714
93369	33.2585	-104.687
93369	33.4204	-104.899
93369	33.4293	-104.384
93369	33.3544	-104.465
93369	33.3743	-104.836
93369	33.2581	-104.566
93370	33.1369	-104.048
93370	33.0105	-104.137
93370	32.9732	-104.262
93370	33.1049	-103.946
93370	33.3061	-104.183
93370	33.0696	-104.064
93370	33.3037	-104.009
93370	33.3513	-104.27
93370	33.2991	-104.142
93370	33.2141	-104.348
93386	33.0727	-97.1894
93386	33.3424	-97.2391
93386	33.1482	-97.0975
93386	33.0053	-97.258
93386	33.2333	-97.1296
93386	32.9291	-97.1693
93386	32.9765	-97.1383
93386	33.2309	-97.3014
93386	33.1652	-96.883
93386	33.2682	-97.2873
93400	32.9435	-90.8975
93400	33.3478	-91.0457
93400	33.3064	-90.721
93400	33.1535	-91.0269
93400	33.0066	-90.7172
93400	33.3332	-91.0978
93400	33.2618	-90.9745
93400	32.896	-90.9293
93400	33.072	-90.9753
93400	33.2717	-90.8696
93409	33.3268	-87.1702
93409	33.1516	-86.9275
93409	33.4032	-87.0677
93409	33.254	-86.9263
93409	33.1688	-86.7715
93409	33.4828	-87.0572
93409	33.2182	-87.0193
93409	33.3021	-87.123
93409	33.5273	-86.7467
93409	33.6451	-86.849
93413	33.3222	-85.1271
93413	33.5433	-85.2395
93413	33.4801	-85.2251
93413	33.3693	-85.1199
93413	33.5564	-85.1847
93413	33.4293	-85.1193
93413	33.5305	-85.2134
93413	33.217	-84.9702
93413	33.4152	-85.0506
93413	33.6264	-85.0195
93423	33.6538	-80.7281
93423	33.3256	-80.7545
93423	33.4438	-80.6887
93423	33.2675	-80.6113
93423	33.403	-80.9522
93423	33.4029	-80.7761
93423	33.3681	-80.9991
93423	33.3637	-80.7124
93423	33.4323	-80.5916
93423	33.5425	-80.6991
94008	33.5593	-108.823
94008	33.6056	-108.88
94008	33.7149	-108.849
94008	33.6916	-108.757
94008	33.6364	-108.632
94008	33.8034	-108.646
94008	33.6648	-108.488
94008	33.7584	-108.624
94008	33.6867	-108.487
94008	33.6902	-108.564
94018	33.5577	-104.26
94018	33.4707	-104.156
94018	33.6944	-104.464
94018	33.4681	-104.346
94018	33.6943	-104.312
94018	33.5857	-104.046
94018	33.7134	-104.273
94018	33.4081	-104.347
94018	33.8041	-104.345
94018	33.6311	-104.002
94032	33.4742	-98.1028
94032	33.8812	-97.8801
94032	33.7336	-98.2538
94032	33.5439	-97.8089
94032	33.4052	-97.9666
94032	33.7969	-98.2146
94032	33.8089	-98.0945
94032	33.7406	-98.2183
94032	33.7714	-98.0688
94032	33.6049	-98.0146
94034	33.6572	-97.125
94034	33.881	-97.0673
94034	33.8546	-97.0628
94034	33.4571	-96.9892
94034	33.4296	-97.1982
94034	33.5688	-97.0664
94034	33.7368	-97.064
94034	33.8943	-97.2426
94034	33.6594	-97.3251
94034	33.5666	-97.3305
94035	33.7572	-96.6205
94035	33.8723	-96.4823
94035	33.7799	-96.6466
94035	33.9999	-96.7258
94035	33.7236	-96.7729
94035	33.8001	-96.6538
94035	33.7171	-96.5618
94035	33.7128	-96.786
94035	33.9775	-96.9214
94035	33.8975	-96.7765
94039	34.0683	-94.7433
94039	34.0024	-94.9468
94039	34.082	-95.1022
94039	33.7998	-94.6947
94039	34.0772	-95.0531
94039	33.726	-95.0491
94039	34.071	-94.9575
94039	33.9279	-95.1347
94039	33.8568	-95.1252
94039	34.108	-95.0858
94062	33.4581	-84.5704
94062	33.6081	-84.5258
94062	33.5968	-84.466
94062	33.5448	-84.488
94062	33.627	-84.823
94062	33.7574	-84.5328
94062	33.6329	-84.6676
94062	33.7186	-84.5264
94062	33.8016	-84.9014
94062	33.6426	-84.8082
94063	33.8336	-84.1718
94063	33.7781	-84.4889
94063	33.9576	-84.4914
94063	33.9493	-84.3261
94063	33.6893	-84.3663
94063	33.8153	-84.3659
94063	33.6809	-84.145
94063	34.0498	-84.3046
94063	34.0503	-84.395
94063	33.7319	-84.0856
94069	34.1427	-81.523
94069	33.7707	-81.7974
94069	33.9101	-81.8888
94069	33.7001	-81.4752
94069	34.0944	-81.6833
94069	34.0069	-81.6698
94069	33.7878	-81.8221
94069	34.0777	-81.4173
94069	33.9237	-81.6996
94069	33.9069	-81.4922
94071	33.9403	-80.531
94071	33.7005	-80.8068
94071	33.7221	-80.6475
94071	34.1057	-80.7632
94071	33.8996	-80.9929
94071	33.9363	-80.7868
94071	33.8774	-80.9886
94071	33.7424	-80.7167
94071	33.7216	-80.9099
94071	33.8021	-80.7887
94077	33.7816	-78.0095
94077	33.9188	-78.1429
94077	33.9205	-77.9734
94077	34.04	-78.0474
94077	33.6606	-78.2063
94077	33.7224	-78.2155
94077	33.7239	-78.0969
94077	34.012	-78.1031
94077	34.1596	-78.2002
94077	33.9255	-78.2278
94649	34.1826	-111.803
94649	34.6718	-111.866
94649	34.5077	-111.618
94649	34.5966	-111.733
94649	34.2441	-111.869
94649	34.3647	-111.486
94649	34.4154	-111.882
94649	34.321	-111.87
94649	34.5823	-111.878
94649	34.5507	-111.792
94666	34.2527	-104.183
94666	34.3614	-104.19
94666	34.3094	-104.423
94666	34.293	-104.043
94666	34.3108	-104.093
94666	34.2091	-104.224
94666	34.172	-104.365
94666	34.0805	-104.421
94666	34.0953	-104.388
94666	34.0003	-104.08
94682	34.2213	-97.0875
94682	34.1785	-96.8381
94682	34.0895	-97.1222
94682	34.1629	-96.882
94682	34.1213	-96.9875
94682	34.1312	-96.8616
94682	33.9539	-97.2924
94682	34.1301	-97.1286
94682	34.0331	-96.9462
94682	33.937	-97.2315
94683	34.5662	-96.4893
94683	34.662	-96.557
94683	34.508	-96.5474
94683	34.3434	-96.4578
94683	34.4216	-96.5369
94683	34.292	-96.5821
94683	34.4859	-96.4361
94683	34.4239	-96.5929
94683	34.2667	-96.6271
94683	34.4821	-96.6926
94684	34.0592	-96.1058
94684	34.1833	-96.4868
94684	34.2112	-96.2582
94684	34.2515	-96.0818
94684	34.2588	-96.4618
94684	34.3135	-96.3873
94684	34.332	-96.2926
94684	34.3095	-96.0319
94684	34.1215	-96.1442
94684	34.3125	-96.1424
94685	34.3661	-95.5912
94685	34.3672	-95.7037
94685	34.3501	-95.8768
94685	34.3987	-95.7912
94685	34.382	-95.5424
94685	34.3849	-95.9375
94685	34.5479	-96.0036
94685	34.1702	-95.8035
94685	34.3128	-95.5704
94685	34.4954	-95.6199
94687	34.4829	-94.9474
94687	34.3041	-94.7789
94687	34.3312	-95.0119
94687	34.3358	-94.6864
94687	34.5081	-95.0739
94687	34.3992	-94.9191
94687	34.5002	-94.8614
94687	34.3171	-94.7041
94687	34.3776	-94.7142
94687	34.1705	-94.8865
95295	35.1171	-112.692
95295	34.8034	-112.764
95295	35.1117	-112.643
95295	34.9522	-112.604
95295	34.9721	-112.779
95295	34.8217	-112.651
95295	34.7917	-112.724
95295	34.8223	-112.505
95295	34.8914	-112.54
95295	34.9134	-112.537
95296	34.4316	-112.205
95296	34.8253	-112.312
95296	34.5698	-112.37
95296	34.8619	-112.031
95296	34.4932	-112.302
95296	34.6878	-111.901
95296	34.8117	-112.232
95296	34.4442	-112.319
95296	34.7414	-111.946
95296	34.8529	-112.258
95314	34.5155	-104.116
95314	34.7365	-103.95
95314	34.6487	-104.21
95314	34.9003	-104.061
95314	34.5531	-104.313
95314	34.643	-104.458
95314	34.6423	-104.306
95314	34.8183	-104.027
95314	34.5606	-104.097
95314	34.4419	-104.272
95325	35.0336	-99.5719
95325	34.8816	-99.259
95325	34.9882	-99.142
95325	34.863	-99.3984
95325	34.8356	-99.436
95325	35.1185	-99.5149
95325	34.8281	-99.1949
95325	35.0289	-99.398
95325	35.0576	-99.1704
95325	34.8642	-99.1641
95326	34.9321	-98.8241
95326	34.875	-99.0733
95326	34.6927	-99.1314
95326	34.5655	-99.0617
95326	34.7864	-99.1136
95326	34.8911	-98.7297
95326	34.4312	-98.9227
95326	34.7259	-98.9786
95326	34.5114	-98.7655
95326	34.6127	-98.6396
95330	34.6719	-97.1585
95330	34.5053	-97.0273
95330	34.8269	-97.1553
95330	34.7162	-96.8628
95330	34.8936	-96.9777
95330	34.6743	-97.125
95330	34.7449	-96.9756
95330	34.9253	-96.9976
95330	34.9013	-97.1303
95330	34.7284	-97.3493
95334	34.6045	-95.1944
95334	34.7608	-95.5003
95334	34.7524	-95.4216
95334	34.8168	-95.1968
95334	34.7169	-95.2226
95334	34.4894	-95.5015
95334	34.6377	-95.1084
95334	34.6669	-95.4903
95334	34.813	-95.1574
95334	34.7022	-95.3573
95335	35.1366	-94.8663
95335	34.7284	-94.896
95335	34.9487	-95.0775
95335	34.882	-94.9134
95335	35.0179	-95.1315
95335	34.9154	-94.7924
95335	35.0764	-95.1094
95335	34.8674	-94.9212
95335	35.0536	-94.8974
95335	34.8282	-95.0432
95336	34.7339	-94.2035
95336	34.8569	-94.3732
95336	34.7414	-94.2196
95336	34.7486	-94.4481
95336	34.8546	-94.6265
95336	34.5259	-94.6251
95336	34.7004	-94.2483
95336	34.7383	-94.2695
95336	34.8408	-94.6109
95336	34.6648	-94.4657
95359	34.8547	-84.2274
95359	34.9205	-84.5474
95359	35.0796	-84.2509
95359	34.9365	-84.3853
95359	34.7262	-84.1109
95359	34.9646	-84.1044
95359	34.9612	-84.5223
95359	34.9749	-84.5272
95359	34.7412	-84.2092
95359	34.9181	-84.3434
95361	34.8735	-83.6338
95361	35.1772	-83.4274
95361	34.9268	-83.64
95361	34.8757	-83.4682
95361	35.0365	-83.4348
95361	34.8347	-83.5684
95361	35.0066	-83.364
95361	35.0269	-83.5848
95361	35.0081	-83.1785
95361	34.9443	-83.4271
95367	34.7982	-80.633
95367	34.8853	-80.5696
95367	35.0354	-80.5086
95367	35.0258	-80.8064
95367	34.831	-80.9062
95367	34.947	-80.7799
95367	34.9289	-80.8247
95367	34.8829	-80.471
95367	35.0567	-80.6996
95367	34.9597	-81.0048
95368	34.4397	-80.2886
95368	34.5871	-80.3699
95368	34.6752	-80.3352
95368	34.4539	-80.3961
95368	34.4308	-80.3933
95368	34.8713	-80.2909
95368	34.722	-80.5024
95368	34.7655	-80.4984
95368	34.7085	-80.1111
95368	34.7039	-80.5164
95369	34.9871	-80.0669
95369	34.7139	-79.7717
95369	34.8697	-79.6996
95369	34.9274	-79.6828
95369	34.741	-79.6704
95369	34.8907	-79.7
95369	35.1168	-79.8853
95369	34.6997	-79.8207
95369	34.7193	-79.8654
95369	34.7311	-79.7995
95370	34.4457	-79.2914
95370	34.8606	-79.5294
95370	34.9193	-79.2428
95370	34.7612	-79.6131
95370	34.8531	-79.3407
95370	34.4356	-79.3457
95370	34.8294	-79.2951
95370	34.9148	-79.5287
95370	34.6494	-79.4715
95370	34.661	-79.2232
95371	34.7806	-78.7871
95371	34.7938	-79.0985
95371	34.9378	-79.1885
95371	34.8829	-78.8259
95371	34.8495	-78.9144
95371	34.8629	-78.8695
95371	34.8518	-79.109
95371	35.1576	-78.9727
95371	34.9578	-78.8267
[truncated: 11,381 more rows]
