# Supplementary material for: Potential for synergistic conservation through area‐based strategies
Source: Conserv Biol. 2025 Feb 13;39(4):e14447. doi: 10.1111/cobi.14447 (PMC12309653; doi:10.1111/cobi.14447)
Supplement: Supplementary file 1 — Supporting Information Additional supporting information may be found in the online version of the article at the publisher's website. [file COBI-39-e14447-s001.zip › Appendix S6 River_Area sampling data.csv]

sample_id	river_length
1	511.593946
2	448.0151707
3	494.0502924
4	508.4088088
5	504.9647343
6	499.7751146
7	521.5382873
8	474.6294029
9	482.8544054
10	525.6755285
11	438.3291177
12	537.2005697
13	459.3614437
14	513.5500912
15	476.9845815
16	450.9698113
17	501.1059147
18	539.910031
19	508.4949297
20	551.3937271
21	581.2315831
22	561.7123028
23	504.61086
24	542.8374075
25	532.641477
26	485.7332061
27	498.012102
28	535.7946029
29	497.5123259
30	558.6366438
31	555.4425962
32	470.3085101
33	482.9824267
34	517.6177642
35	331.012246
36	487.1062054
37	578.8253608
38	551.4837474
39	521.2734975
40	503.9257112
41	563.0466983
42	533.2197015
43	517.4828031
44	513.4122201
45	529.3241846
46	506.8759937
47	583.2723535
48	566.1193376
49	532.6670138
50	481.9808236
51	552.8259559
52	498.6287594
53	461.659398
54	498.320955
55	585.6753511
56	527.2721938
57	557.1532694
58	481.7873746
59	492.2520578
60	484.0725543
61	564.3167551
62	640.8390095
63	579.7667297
64	541.2685454
65	527.2083524
66	519.4992433
67	630.0452894
68	599.3435417
69	559.6332534
70	527.1623667
71	538.5817608
72	552.9697194
73	524.2695539
74	674.1144999
75	549.9802263
76	527.2466844
77	690.1171784
78	451.5393592
79	547.7431679
80	570.9844338
81	578.7064146
82	564.555706
83	534.8437853
84	528.7030487
85	686.1726055
86	499.8250706
87	487.3320975
88	538.9648305
89	568.4056471
90	509.3589906
91	542.6881977
92	575.0943922
93	473.4250092
94	583.2653216
95	583.3207939
96	521.4496022
97	652.0407033
98	567.6974873
99	601.0416552
100	616.9249171
101	554.2016253
102	604.5617383
103	507.0789727
104	554.8614943
105	562.031593
106	548.7896236
107	506.4036068
108	578.4565272
109	602.4253349
110	275.8468756
111	542.2331379
112	549.8322319
113	496.5653156
114	685.1903944
115	551.5230585
116	122.051959
117	614.7747371
118	593.7559444
119	512.2795484
120	541.2937659
121	93.6411256
122	566.7818164
123	55.4665641
124	199.7789574
125	500.0675233
126	576.5298038
127	574.8362144
128	536.8096252
129	535.7947615
130	539.0026575
131	588.8989781
132	579.1003852
133	637.4251791
134	573.4594738
135	636.6156716
136	660.5642149
137	520.1881326
138	1087.611127
139	1005.26032
140	617.4945215
141	590.0329267
142	616.1660635
143	580.1996702
144	652.5895142
145	573.8992001
146	555.34166
147	687.3001201
148	610.8845568
149	596.6116158
150	564.0306238
151	575.8303873
152	528.3180163
153	664.2918464
154	654.8757649
155	569.9044877
156	583.8216515
157	639.5803878
158	534.9212039
159	573.6257099
160	665.8960033
161	656.3074543
162	613.0008043
163	692.9864334
164	650.7805448
165	619.7411497
166	573.3181894
167	546.8037196
168	535.6544172
169	501.7258561
170	510.5669071
171	503.0492791
172	641.6308774
173	592.8797658
174	621.0501367
175	520.8634163
176	617.8510309
177	192.5832393
178	552.768982
179	606.8866933
180	544.6071682
181	535.3313021
182	493.5860513
183	506.015435
184	568.2488613
185	610.8411
186	615.1273071
187	543.2155458
188	525.404565
189	492.1793197
190	500.3847023
191	496.5811847
192	532.6783275
193	532.8569393
194	781.2104238
195	756.471569
196	576.7849234
197	555.2936476
198	560.8395961
199	591.0925435
200	561.5368309
201	504.5690218
202	528.6151201
203	556.3407619
204	467.2791561
205	530.6573832
206	646.1325698
207	747.2387258
208	760.2382512
209	720.6630741
210	716.7320219
211	709.6189445
212	661.623684
213	587.8842726
214	576.7477434
215	619.4777243
216	530.2096939
217	493.9933757
218	501.9339303
219	574.1078373
220	569.1302162
221	556.7076305
222	461.758564
223	468.5018683
224	457.7837265
225	457.0251954
226	483.8817868
227	502.364583
228	581.9716833
229	672.4419466
230	676.2157129
231	671.3970202
232	661.7089971
233	625.1592993
234	636.1224326
235	595.0531804
236	489.715648
237	576.9630594
238	539.0667426
239	554.6407229
240	581.4859833
241	621.2854882
242	492.1443853
243	460.3638058
244	437.0472623
245	499.1434213
246	527.9961657
247	497.3262849
248	614.2952816
249	596.5877594
250	601.0226584
251	602.1796285
252	625.1428972
253	603.4426092
254	578.6075399
255	533.7255467
256	545.8968669
257	562.3539587
258	533.1795712
259	610.6133183
260	555.0440225
261	537.4475088
262	521.5496139
263	573.8149612
264	525.7224261
265	549.3357203
266	527.3230269
267	650.5253451
268	656.0091846
269	615.6622164
270	567.68759
271	586.2675639
272	603.4479125
273	537.8597578
274	601.3085578
275	611.8947558
276	514.0268345
277	549.5865032
278	541.2431712
279	570.9322058
280	467.0681577
281	578.3100949
282	524.6370066
283	526.3478834
284	530.8512029
285	571.0975317
286	480.5503119
287	527.8227354
288	539.7732424
289	550.3666063
290	458.5259043
291	475.8064388
292	522.1818489
293	594.7530474
294	545.7823925
295	524.3532407
296	516.0749613
297	665.8904823
298	547.6280982
299	626.9190278
300	502.5353216
301	488.4899234
302	537.4075853
303	577.922843
304	632.3573933
305	663.8613886
306	474.7060608
307	465.8615344
308	518.7657664
309	467.504963
310	500.3219612
311	476.1592321
312	452.9373789
313	481.103814
314	468.940544
315	509.7262258
316	501.4449865
317	494.7168387
318	530.0803346
319	546.2588264
320	112.8167397
321	513.0701266
322	477.4652726
323	538.9217438
324	438.1010091
325	463.3904584
326	523.3846303
327	508.6814411
328	542.0890024
329	517.1512898
330	463.4930616
331	502.7098871
332	486.1571814
333	562.2361151
334	433.3947604
335	505.670106
336	226.7029438
337	160.0257442
338	614.8001463
339	472.3187485
340	518.7234129
341	489.1383025
342	467.7863327
343	520.4580623
344	474.9757086
345	498.8240491
346	458.7683174
347	493.502043
348	466.6608603
349	497.1333745
350	421.3283925
351	580.9747147
352	428.8902073
353	492.8321417
354	462.441982
355	267.5684829
356	345.7598006
357	420.2032541
358	243.7483264
359	51.2984826
360	602.4447369
361	435.6880553
362	454.440032
363	466.3306444
364	466.0698423
365	526.1640297
366	472.4155682
367	509.9326948
368	420.8619017
369	514.4704516
370	477.7736515
371	479.8094442
372	459.0197288
373	471.9771651
374	444.3021282
375	662.4690562
376	611.5074145
377	467.5788662
378	436.7300738
379	434.807997
380	473.9864956
381	541.7235824
382	373.4683243
383	156.7085384
384	481.5274452
385	472.7430151
386	513.707862
387	441.2533918
388	443.9935849
389	477.7526868
390	517.5193849
391	504.3789319
392	432.0927439
393	475.5913601
394	509.8881647
395	414.5986448
396	441.8095164
397	443.6150367
398	478.1507813
399	464.1357492
400	399.2768451
401	450.1820136
402	716.2920153
403	581.89036
404	504.3458157
405	580.3802083
406	572.3048514
407	640.6863538
408	659.7896753
409	555.4694882
410	654.8795731
411	481.6511295
412	549.4326909
413	428.2463167
414	512.9523931
415	531.9615672
416	599.1221071
417	326.3936287
418	254.7436965
419	215.6201821
420	490.716934
421	508.4513814
422	521.4356906
423	434.5939764
424	555.5714518
425	406.557885
426	514.9183513
427	441.7016027
428	481.1399492
429	514.3425049
430	515.0937744
431	444.4460071
432	492.597614
433	417.1711242
434	370.2629204
435	317.4636713
436	15.9297081
437	227.3567637
438	609.286676
439	678.9372215
440	736.6327518
441	607.4397223
442	555.5670101
443	499.9331673
444	516.7833818
445	491.5974676
446	571.9574582
447	548.4880759
448	564.0715575
449	591.6634854
450	168.0866145
451	430.0119191
452	472.3489935
453	377.7853758
454	518.612823
455	446.2353178
456	427.5671412
457	540.8344723
458	501.0308579
459	458.9894125
460	503.379541
461	108.8859093
462	198.561304
463	808.1918884
464	601.3773478
465	495.8395045
466	508.8552586
467	471.6271234
468	491.0929874
469	488.2412562
470	462.4975888
471	465.6006614
472	456.3142322
473	460.3856748
474	480.1373919
475	491.6449306
476	469.2723509
477	260.2364062
478	550.8319306
479	579.3375476
480	448.1799108
481	473.9775166
482	484.4934764
483	522.8494357
484	435.3278795
485	525.0579602
486	572.3931962
487	554.2049658
488	584.8995535
489	564.3870581
490	546.2020573
491	500.0934497
492	459.453716
493	502.5847928
494	448.4337293
495	497.895398
496	499.0209499
497	473.8210975
498	490.5280234
499	524.6324319
500	491.3268937
501	464.5478264
502	408.9158233
503	345.2067641
504	65.0212075
505	512.939768
506	484.2264259
507	461.4996822
508	440.7933988
509	509.0182284
510	426.0782835
511	511.7779329
512	476.5295969
513	477.1096043
514	436.8875609
515	432.235883
516	511.2960975
517	513.4804582
518	514.5925626
519	496.5879013
520	491.7902132
521	462.1619712
522	520.3737249
523	542.5389137
524	634.8830922
525	505.0941267
526	535.408869
527	568.6217686
528	544.3968963
529	542.6520659
530	455.0456773
531	450.816855
532	457.6444753
533	449.3533378
534	771.2987363
535	518.3694621
536	455.2044842
537	453.2903378
538	486.5705196
539	491.2820232
540	488.2414697
541	401.0852274
542	472.828376
543	477.8377753
544	446.2987809
545	486.9693121
546	411.2764124
547	551.5517792
548	499.4022769
549	507.6810291
550	514.3168183
551	540.5140283
552	625.5657516
553	635.7512922
554	630.4751048
555	575.4995434
556	476.6334744
557	606.9649557
558	471.1429204
559	563.3702885
560	567.1003501
561	503.830665
562	487.1532679
563	455.0013366
564	471.3293241
565	760.5615928
566	745.8759107
567	542.77089
568	440.0451232
569	450.8883056
570	416.8323496
571	451.2962587
572	429.0684451
573	470.1442908
574	490.2249241
575	460.638536
576	454.9348841
577	462.172584
578	513.700339
579	590.3495567
580	520.5154494
581	467.4144526
582	527.1355743
583	538.7791214
584	621.8833649
585	584.5495678
586	551.5841215
587	481.8552184
588	437.5835836
589	486.2699695
590	555.5351701
591	531.8415453
592	502.1237215
593	553.6049882
594	500.2756396
595	569.4760092
596	541.1486022
597	557.7442884
598	210.8675215
599	445.0508101
600	437.634725
601	412.1115026
602	427.0349387
603	468.6740675
604	477.3870019
605	460.5309509
606	536.2181562
607	503.1656026
608	435.9888626
609	561.0941784
610	511.9616449
611	545.0103585
612	462.0415852
613	522.5851253
614	435.1791226
615	458.5643435
616	437.982076
617	487.111327
618	526.1649274
619	450.0922022
620	439.9149429
621	542.8831348
622	634.9380602
623	616.378249
624	619.2191254
625	562.8610135
626	627.2469432
627	587.1190684
628	541.2596672
629	817.8580923
630	536.2809127
631	515.0449928
632	438.3686631
633	425.8021429
634	503.1991092
635	468.2017071
636	428.8771096
637	447.7261244
638	538.8202517
639	646.7357153
640	352.8187741
641	397.0663304
642	492.5279687
643	550.8271481
644	474.5367484
645	503.070112
646	440.6009794
647	459.4059024
648	454.0885806
649	391.4474266
650	448.8570936
651	477.6094167
652	466.8077515
653	509.3652611
654	449.2930453
655	497.3427383
656	645.6232746
657	684.1280976
658	621.8123317
659	682.1168024
660	424.5291581
661	480.030654
662	461.0148153
663	519.1344214
664	492.4504727
665	409.6603885
666	473.291713
667	412.994048
668	407.8605444
669	522.4952305
670	438.379805
671	410.2641824
672	427.2305889
673	454.8003755
674	571.9553185
675	598.8790308
676	608.7100021
677	562.4178846
678	450.6794401
679	557.0625547
680	468.1059659
681	417.1692613
682	464.3758113
683	421.2065464
684	424.3588972
685	423.3271114
686	429.9551321
687	523.5566806
688	420.3678771
689	435.2567433
690	422.3552521
691	423.0873821
692	404.492914
693	487.9554725
694	560.3074932
695	585.9276525
696	642.9814342
697	567.5365197
698	527.273949
699	472.3578945
700	447.3343923
701	441.5459015
702	621.9852318
703	295.133234
704	452.7244253
705	517.3939745
706	462.0215356
707	484.2958446
708	485.7956058
709	425.2933292
710	389.1344714
711	461.9115939
712	502.2535446
713	534.3805079
714	459.1765193
715	551.7391033
716	556.8197163
717	541.8395248
718	516.5883195
719	235.2572099
720	404.8492203
721	433.6128652
722	543.2178103
723	538.0111177
724	443.24717
725	461.7350219
726	426.4437912
727	435.8093165
728	448.0472798
729	428.4429566
730	443.7241794
731	436.2213357
732	464.3762323
733	475.1724308
734	438.9957256
735	403.6072247
736	451.255995
737	430.9457492
738	442.529737
739	541.9257134
740	545.7438632
741	631.5139638
742	577.5325398
743	587.1109272
744	478.4198201
745	583.5089353
746	420.2262815
747	397.3408101
748	447.1354161
749	409.5300716
750	436.1928839
751	482.0619552
752	478.1933242
753	534.501918
754	187.7825827
755	476.7357125
756	628.8780518
757	587.7218155
758	510.824135
759	507.2244769
760	543.8901185
761	479.8229926
762	464.7244566
763	443.138807
764	419.3999128
765	439.7687422
766	418.7340682
767	472.2633725
768	386.597345
769	451.4065021
770	458.7712452
771	444.4597753
772	440.9809816
773	454.8503478
774	418.7157535
775	467.795454
776	398.3740054
777	469.0046992
778	500.0388912
779	464.3495644
780	622.5214294
781	561.2989313
782	500.9601142
783	501.9686282
784	366.5000963
785	435.9503573
786	118.4699203
787	530.1659577
788	270.3473197
789	572.8189479
790	387.7522713
791	102.8758474
792	545.5304322
793	582.1014885
794	501.883243
795	473.6060844
796	414.8125601
797	504.7226653
798	477.6281035
799	451.4751111
800	451.9770802
801	458.2328628
802	472.1660857
803	376.5652301
804	449.2644261
805	400.1601445
806	455.0545859
807	408.898032
808	444.0043847
809	478.0760643
810	487.44065
811	483.2461559
812	492.6766926
813	620.7366204
814	437.8450383
815	119.7392824
816	477.6619513
817	414.3701694
818	530.9999111
819	350.775145
820	509.6004073
821	573.0296131
822	538.5388788
823	423.8905173
824	406.5812958
825	396.1296504
826	417.359442
827	390.6822187
828	373.4213081
829	355.0259489
830	396.4099179
831	437.8297186
832	484.2825469
833	503.3057924
834	394.6081275
835	463.8567452
836	427.2511146
837	388.7098595
838	542.0675503
839	53.2662807
840	362.5641899
841	450.2945263
842	398.9849212
843	472.548975
844	476.3635914
845	411.8824508
846	459.5599024
847	416.5681942
848	399.9743357
849	414.1648767
850	373.9317387
851	464.4138414
852	471.4378788
853	445.8835947
854	436.9182573
855	15.8913527
856	137.3334081
857	118.8343227
858	213.113754
859	224.9354098
860	230.3827679
861	431.1100806
862	493.4234804
863	447.7247435
864	446.6084102
865	517.5902836
866	449.1489869
867	413.2800302
868	473.9355726
869	248.831163
870	397.09311
871	569.399442
872	629.5955202
873	96.0399593
874	374.316061
875	160.0217968
876	360.2276782
877	75.2228145
878	213.8906973
879	231.8886825
880	102.3054936
881	252.2955186
882	485.5495443
883	502.8913886
884	472.7205444
885	466.9150686
886	464.727126
887	426.9141045
888	464.5140487
889	502.8838928
890	487.0840227
891	475.4248717
892	456.2415021
893	268.9478902
894	417.4218747
895	396.2674959
896	471.0577723
897	413.6721978
898	460.7743313
899	421.9623634
900	382.9126895
901	400.4823889
902	428.1178867
903	249.1659568
904	158.0900486
905	208.024851
906	37.3023248
907	406.7222567
908	260.6442974
909	476.830815
910	374.2822175
911	493.9448516
912	498.3041957
913	455.8547174
914	219.8990023
915	505.9342312
916	534.6357045
917	424.4683168
918	426.6071728
919	382.7067051
920	473.5767201
921	377.0113578
922	356.6612376
923	327.5597551
924	43.0756777
925	481.2405391
926	605.2868315
927	499.3912969
928	551.5364749
929	428.2561992
930	391.4430612
931	379.2899204
932	406.3054561
933	415.0245877
934	380.8635478
935	391.8410594
936	283.9283399
937	181.8955806
938	574.8376897
939	524.0897763
940	476.1953835
941	535.0295551
942	410.7306814
943	439.6801153
944	430.7609225
945	376.4030438
946	421.2909152
947	240.2924407
948	411.7914319
949	436.3183116
950	560.9231885
951	486.5754797
952	432.0787891
953	485.022216
954	434.4573557
955	356.9603376
956	106.3690502
957	26.1656163
958	80.7910143
959	504.3374254
960	567.2477631
961	509.8930632
962	486.1253758
963	417.3939577
964	358.8255256
965	140.9762678
966	124.4502654
967	192.3798921
968	563.3577259
969	516.4744717
970	493.4732702
971	507.7178567
972	375.1396996
973	417.5007137
974	276.2869905
975	529.2164769
976	575.912101
977	513.5284607
978	457.3345349
979	413.8031184
980	28.9067076
981	549.7004426
982	500.1375424
983	500.9327031
984	412.2838146
985	132.8701686
986	220.9905474
987	175.9935133
988	33.6008894
989	59.7351381
990	406.2645027
991	401.7388275
992	320.9046377
993	262.4990664
994	476.2184261
995	401.2483414
996	433.7999838
997	317.5923618
998	356.6395087
999	201.718185
1000	368.6194435
1001	74.879674
1002	131.5749503
1003	238.0529161
1004	477.2541597
1005	439.3904293
1006	377.0243894
1007	372.0077322
1008	363.3881345
1009	342.4524659
1010	427.1756561
1011	221.7128056
1012	5.1911849
1013	423.6411641
1014	467.281013
1015	501.3158881
1016	447.0732822
1017	398.1633549
1018	366.5109067
1019	372.1255635
1020	354.2969519
1021	383.9387676
1022	345.2969212
1023	265.8413172
1024	0.9032679
1025	35.1399954
1026	220.779222
1027	439.582568
1028	465.0743139
1029	353.8179061
1030	410.1940858
1031	409.6528595
1032	327.6750848
1033	360.8587672
1034	306.8400176
1035	367.2636654
1036	390.0808411
1037	34.8403989
1038	53.1293168
1039	51.9226595
1040	252.113624
1041	281.326547
1042	396.4404759
1043	367.7833634
1044	391.7576806
1045	320.2413795
1046	346.4946726
1047	361.3199814
1048	341.9351575
1049	371.1659454
1050	380.504441
1051	361.7003789
1052	141.7733406
1053	419.0789595
1054	425.5339655
1055	366.0111795
1056	292.3071701
1057	362.0203407
1058	320.6696678
1059	329.917985
1060	340.9617389
1061	303.3746987
1062	156.5457668
1063	174.0225725
1064	9.3337126
1065	11.5629239
1066	249.3145222
1067	407.0675657
1068	324.1518953
1069	336.9356622
1070	344.580996
1071	341.8342495
1072	321.7967149
1073	341.9527052
1074	316.4353191
1075	400.29556
1076	242.1634986
1077	163.2974016
1078	359.0649591
1079	386.2909488
1080	363.0153828
1081	332.7150136
1082	353.7093265
1083	364.6963282
1084	343.6316981
1085	351.9311934
1086	352.8330516
1087	308.4878822
1088	342.4282468
1089	334.7495582
1090	359.4436309
1091	303.4987241
1092	237.8895903
1093	63.3100978
1094	194.1478721
1095	78.3814379
1096	336.796408
1097	348.2611501
1098	332.9511313
1099	361.3939808
1100	328.424214
1101	301.0772447
1102	292.7947176
1103	341.893702
1104	334.6746856
1105	305.4601315
1106	313.7588973
1107	376.8051562
1108	180.7568519
1109	284.7526453
1110	340.1294678
1111	295.2995959
1112	185.896679
1113	200.6818846
1114	3.8171104
1115	187.95374
1116	328.5877824
1117	290.8307632
1118	265.2062618
1119	337.598557
1120	306.0287234
1121	334.9219354
1122	318.0711297
1123	293.4634987
1124	281.1642905
1125	291.2571099
1126	308.6941472
1127	180.6537901
1128	305.8012508
1129	317.1961427
1130	302.394821
1131	295.6399301
1132	330.7438273
1133	307.542712
1134	298.1983536
1135	362.5654887
1136	277.3265098
1137	264.9592303
1138	339.8294349
1139	289.0526075
1140	304.7529572
1141	281.0379193
1142	109.687604
1143	282.0191227
1144	278.0986533
1145	279.7315419
1146	332.3637638
1147	332.4356021
1148	368.4935303
1149	325.2449662
1150	318.3669535
1151	296.9326465
1152	287.5495093
1153	267.1188519
1154	266.7032789
1155	315.4703504
1156	312.5482087
1157	335.050309
1158	286.3773378
1159	186.2932552
1160	26.252614
1161	220.0396772
1162	250.0233953
1163	283.5861645
1164	264.4573093
1165	338.1613252
1166	247.5371567
1167	270.8782137
1168	264.5615028
1169	270.974979
1170	277.7349115
1171	259.9436508
1172	257.7190793
1173	277.7312421
1174	311.5075198
1175	279.5755787
1176	172.9971513
1177	262.2585826
1178	301.147787
1179	248.3701283
1180	326.9458218
1181	327.1830975
1182	338.8886427
1183	370.0744911
1184	368.3086505
1185	298.4681371
1186	346.0836603
1187	237.4837037
1188	338.9851134
1189	327.7481224
1190	288.3548016
1191	309.4680899
1192	319.6632407
1193	302.4528918
1194	242.9882501
1195	106.4705288
1196	107.5121981
1197	258.2028097
1198	250.2842678
1199	303.1023933
1200	314.528829
1201	309.4164334
1202	380.4055401
1203	332.4430218
1204	303.5021135
1205	291.4548653
1206	301.8486856
1207	285.0020325
1208	286.3373892
1209	172.7144373
1210	205.8830299
1211	11.1284854
1212	68.2711727
1213	276.2422684
1214	256.2684361
1215	269.7735718
1216	411.9122955
1217	345.3027771
1218	354.2654139
1219	255.2802066
1220	270.425597
1221	328.1898123
1222	291.351535
1223	332.7732798
1224	299.4640962
1225	122.6717934
1226	53.6413805
1227	242.7543692
1228	224.7839515
1229	261.2393571
1230	288.33322
1231	261.2980192
1232	245.6299648
1233	282.5163678
1234	283.6740987
1235	296.6417645
1236	278.2175687
1237	309.7839358
1238	325.0308887
1239	300.8806927
1240	295.7187023
1241	297.1264484
1242	293.9424732
1243	177.2888813
1244	226.8677728
1245	243.1707271
1246	297.6735016
1247	342.2105126
1248	268.1965988
1249	265.6121534
1250	304.988525
1251	315.8892533
1252	308.9870952
1253	326.4091166
1254	267.3489994
1255	314.4404433
1256	299.5101479
1257	279.8478354
1258	278.0909144
1259	247.9491382
1260	278.332426
1261	210.0308834
1262	154.1709341
1263	259.7709847
1264	287.7430792
1265	257.81832
1266	259.9180298
1267	279.5689455
1268	229.4841126
1269	387.9809696
1270	305.1188953
1271	303.2376797
1272	258.773113
1273	256.9642444
1274	290.1855391
1275	255.1702598
1276	284.7555911
1277	246.72281
1278	254.7560063
1279	236.0102091
1280	283.82233
1281	27.7127636
1282	72.9951619
1283	290.0328573
1284	273.4349143
1285	308.4402339
1286	335.1924636
1287	307.2178283
1288	319.5923852
1289	263.0560605
1290	277.7436155
1291	254.8277482
1292	252.7059176
1293	265.946993
1294	276.8559164
1295	272.8562619
1296	276.2112988
1297	264.9469524
1298	260.2821982
1299	152.9973016
1300	318.8200588
1301	345.7420655
1302	252.0856988
1303	278.5899385
1304	260.2481695
1305	302.6456637
1306	279.9503652
1307	278.6801469
1308	287.0341504
1309	344.226604
1310	290.6034095
1311	300.4096119
1312	322.9965022
1313	315.1334289
1314	361.0031736
1315	277.9990723
1316	284.1325928
1317	308.2476677
1318	277.4809532
1319	309.1781467
1320	215.8880904
1321	309.7527221
1322	279.9084709
1323	254.7674231
1324	245.9761184
1325	240.46596
1326	246.5978775
1327	266.0707787
1328	206.6386609
1329	295.8380812
1330	240.5037754
1331	269.3974239
1332	226.0984058
1333	263.598304
1334	264.1327157
1335	199.3438229
1336	240.3373065
