# Supplementary material for: Potential for synergistic conservation through area‐based strategies
Source: Conserv Biol. 2025 Feb 13;39(4):e14447. doi: 10.1111/cobi.14447 (PMC12309653; doi:10.1111/cobi.14447)
Supplement: Supplementary file 1 — Supporting Information Additional supporting information may be found in the online version of the article at the publisher's website. [file COBI-39-e14447-s001.zip › Appendix S7 River_10-500_Area sampling data.xlsx]

## Sheet: Sheet1
面积	TARGET_FID	长度
10	38793 汇总	43.8644
10	42869 汇总	54.7218
10	42871 汇总	53.0116
10	42873 汇总	64.9053
10	42878 汇总	75.7768
10	42883 汇总	31.9864
10	44909 汇总	42.3141
10	44922 汇总	75.056
10	44923 汇总	33.4473
10	44938 汇总	37.1042
10	44939 汇总	45.5066
10	46970 汇总	64.4908
10	46979 汇总	34.9408
10	46982 汇总	46.7105
10	46987 汇总	43.5897
10	46989 汇总	55.1589
10	46991 汇总	46.4555
10	46993 汇总	63.3077
10	46995 汇总	37.3701
10	49028 汇总	39.268
10	49035 汇总	60.7168
10	49040 汇总	43.8275
10	49043 汇总	40.1896
10	51044 汇总	58.3054
10	51058 汇总	75.6883
10	51063 汇总	55.8589
10	51078 汇总	60.8501
10	51080 汇总	50.2282
10	51086 汇总	47.1811
10	53091 汇总	45.9327
10	53116 汇总	61.0522
10	53121 汇总	50.3395
10	53123 汇总	53.3375
10	55146 汇总	47.0649
10	55150 汇总	68.8961
10	55153 汇总	63.7683
10	55160 汇总	63.2394
10	55172 汇总	47.3072
10	55174 汇总	54.0428
10	55175 汇总	66.3591
10	55178 汇总	48.2892
10	55182 汇总	56.6868
10	57203 汇总	57.0408
10	57204 汇总	59.1656
10	57205 汇总	66.2703
10	57218 汇总	56.9137
10	57221 汇总	44.3773
10	57225 汇总	71.066
10	57233 汇总	54.0451
10	59250 汇总	61.8481
10	61299 汇总	44.763
10	63362 汇总	26.8458
10	63373 汇总	56.3742
10	65343 汇总	51.5127
10	65379 汇总	57.1684
10	67389 汇总	56.9784
10	67441 汇总	65.2047
10	67457 汇总	64.5837
10	69439 汇总	63.9941
10	71486 汇总	82.5537
10	71551 汇总	55.9687
10	73555 汇总	57.4377
10	73583 汇总	52.0102
10	73600 汇总	64.9086
10	75579 汇总	57.7931
10	75606 汇总	48.1423
10	79678 汇总	79.498
10	79737 汇总	55.8791
10	81726 汇总	66.002
10	81735 汇总	49.6907
10	83833 汇总	72.5185
10	83835 汇总	40.7715
10	85827 汇总	53.1443
10	85847 汇总	55.5535
10	89967 汇总	59.8079
10	89970 汇总	64.3135
10	91968 汇总	63.6281
10	92005 汇总	43.3952
10	94041 汇总	61.3224
10	96111 汇总	55.2877
10	100199 汇总	55.1835
10	102242 汇总	47.1896
10	110387 汇总	57.2796
10	110429 汇总	63.9715
10	112477 汇总	42.1657
10	114508 汇总	51.2261
10	116569 汇总	73.7398
10	122700 汇总	58.6486
10	122717 汇总	57.7067
10	122720 汇总	52.3119
10	122722 汇总	49.5984
10	126804 汇总	66.5995
10	126812 汇总	65.84
10	128817 汇总	65.3924
10	128859 汇总	56.7571
10	130889 汇总	74.1231
10	130904 汇总	83.4192
10	130905 汇总	71.5505
10	132950 汇总	65.4326
10	134962 汇总	60.3654
10	134980 汇总	56.3623
10	137029 汇总	69.5356
10	137036 汇总	53.2078
10	137650 汇总	50.0865
10	137651 汇总	58.7311
10	139038 汇总	58.4883
10	139069 汇总	63.3475
10	139088 汇总	55.5852
10	139696 汇总	65.0767
10	139697 汇总	64.5584
10	141116 汇总	67.3806
10	141120 汇总	57.0793
10	141125 汇总	66.921
10	141133 汇总	62.4143
10	143155 汇总	58.4805
10	143185 汇总	62.9309
10	145178 汇总	44.3403
10	145185 汇总	49.0271
10	147257 汇总	69.201
10	147275 汇总	70.3566
10	149323 汇总	69.917
10	151318 汇总	56.6595
10	151360 汇总	71.928
10	155436 汇总	49.3522
10	155447 汇总	74.2592
10	155467 汇总	45.3985
10	155469 汇总	63.0968
10	157458 汇总	56.4839
10	157463 汇总	57.3219
10	157512 汇总	40.7764
10	157513 汇总	39.2074
10	157514 汇总	57.6981
10	157515 汇总	68.9063
10	157516 汇总	52.0053
10	157517 汇总	72.094
10	157518 汇总	72.636
10	159530 汇总	57.8773
10	159553 汇总	57.813
10	159557 汇总	34.1166
10	159558 汇总	71.0294
10	159560 汇总	62.7665
10	159561 汇总	64.3345
10	159562 汇总	74.1441
10	159563 汇总	58.0456
10	159564 汇总	64.0972
10	161555 汇总	55.4548
10	161602 汇总	45.9015
10	161603 汇总	59.5207
10	161604 汇总	64.2919
10	161605 汇总	52.3726
10	161606 汇总	63.6506
10	161607 汇总	75.233
10	161608 汇总	61.9347
10	161609 汇总	56.0032
10	163646 汇总	35.8571
10	163649 汇总	43.9997
10	163651 汇总	77.3898
10	163653 汇总	41.9624
10	163654 汇总	62.8845
10	163655 汇总	34.2117
10	165692 汇总	57.8662
10	165693 汇总	69.848
10	165694 汇总	79.0527
10	165695 汇总	71.3695
10	165697 汇总	73.7632
10	165698 汇总	93.215
10	165699 汇总	76.4943
10	165700 汇总	45.7818
10	165701 汇总	18.6556
10	167738 汇总	42.6269
10	167740 汇总	55.0613
10	167742 汇总	77.5659
10	167743 汇总	33.6654
10	167744 汇总	46.5957
10	167745 汇总	64.1594
10	169763 汇总	79.3419
10	169785 汇总	42.6487
10	169787 汇总	75.2429
10	169788 汇总	76.8243
10	169789 汇总	49.7713
10	169790 汇总	66.5992
10	169791 汇总	50.7453
10	171830 汇总	75.6037
10	171832 汇总	70.1053
10	171834 汇总	63.2213
10	171835 汇总	42.1033
10	171836 汇总	55.3688
10	171837 汇总	62.8957
10	173833 汇总	50.2144
10	173876 汇总	41.8068
10	173878 汇总	99.2734
10	173879 汇总	44.2405
10	173880 汇总	83.3713
10	173881 汇总	35.5518
10	173883 汇总	59.0967
10	175923 汇总	71.3578
10	175924 汇总	92.1435
10	175926 汇总	32.4978
10	175928 汇总	43.5453
10	175929 汇总	81.2603
10	175930 汇总	34.1381
10	177926 汇总	74.1121
10	177970 汇总	56.3502
10	177975 汇总	57.0746
10	179972 汇总	69.9387
10	180021 汇总	57.0394
10	180022 汇总	13.7788
10	182066 汇总	40.6675
10	182067 汇总	49.8154
10	184113 汇总	55.95
10	186767 汇总	52.3149
10	188813 汇总	75.627
10	223559 汇总	82.32
10	223561 汇总	70.7615
10	225607 汇总	60.919
10	250181 汇总	42.0303
10	250183 汇总	31.0189
10	250184 汇总	46.2204
10	250185 汇总	37.5735
10	252221 汇总	50.4333
10	252223 汇总	61.759
10	252224 汇总	33.3615
10	252225 汇总	69.4461
10	252226 汇总	42.5888
10	252228 汇总	45.3324
10	252229 汇总	72.004
10	254268 汇总	56.4493
10	254269 汇总	54.2059
10	254272 汇总	76.892
10	256315 汇总	39.6718
10	256316 汇总	44.1213
10	256317 汇总	40.5002
10	256318 汇总	45.4144
10	256320 汇总	77.4797
10	256321 汇总	58.5867
10	258359 汇总	82.1277
10	258360 汇总	45.1505
10	258361 汇总	42.3796
10	258363 汇总	58.6258
10	258364 汇总	67.9362
10	258365 汇总	54.0951
10	260408 汇总	55.174
10	260409 汇总	35.8292
10	265027 汇总	39.337
10	266573 汇总	64.2708
10	268617 汇总	73.7455
10	270663 汇总	70.6203
10	270664 汇总	51.6
10	599869 汇总	105.044
10	601916 汇总	109.975
10	610585 汇总	59.5825
10	620837 汇总	83.9119
10	624918 汇总	77.754
10	645378 汇总	74.9879
10	882018 汇总	82.2619
10	882051 汇总	75.1498
10	886134 汇总	63.994
10	900504 汇总	77.9238
10	908565 汇总	78.84
10	910611 汇总	116.513
10	912657 汇总	79.2585
10	914729 汇总	29.3862
10	916936 汇总	79.1111
10	924974 汇总	81.7115
10	925029 汇总	65.3179
10	926977 汇总	58.3293
10	927021 汇总	56.5202
10	927075 汇总	41.5276
10	929022 汇总	52.6153
10	929036 汇总	88.4047
10	929067 汇总	69.1976
10	931085 汇总	61.4894
10	931113 汇总	82.6515
10	933130 汇总	61.6313
10	933131 汇总	53.6459
10	933158 汇总	86.5189
10	933209 汇总	66.3168
10	933255 汇总	66.7296
10	933284 汇总	53.7959
10	933295 汇总	64.5039
10	933327 汇总	46.4937
10	935172 汇总	95.4798
10	935204 汇总	81.4784
10	935343 汇总	81.4503
10	937219 汇总	64.0321
10	937250 汇总	69.6263
10	937251 汇总	42.4807
10	939297 汇总	84.1467
10	939348 汇总	30.5094
10	939438 汇总	66.7686
10	939459 汇总	38.9393
10	941343 汇总	64.1717
10	941388 汇总	50.7193
10	941484 汇总	58.6464
10	941485 汇总	73.5042
10	941509 汇总	75.91
10	943440 汇总	77.2177
10	943442 汇总	30.9284
10	943446 汇总	56.1136
10	943456 汇总	56.2075
10	943574 汇总	43.5116
10	945495 汇总	66.8436
10	945497 汇总	76.3538
10	945578 汇总	57.048
10	947481 汇总	73.5474
10	947482 汇总	70.6947
10	947535 汇总	61.2743
10	947543 汇总	53.0752
10	949474 汇总	47.3511
10	949578 汇总	69.1447
10	949590 汇总	47.4583
10	949591 汇总	57.431
10	949593 汇总	52.5145
10	949595 汇总	43.7392
10	949706 汇总	43.2598
10	949710 汇总	52.613
10	949711 汇总	64.7782
10	951517 汇总	47.6225
10	951607 汇总	44.1907
10	951610 汇总	38.6762
10	951623 汇总	67.8125
10	951640 汇总	51.5971
10	951642 汇总	50.6171
10	951741 汇总	63.3457
10	951747 汇总	74.2549
10	951755 汇总	49.5296
10	951757 汇总	43.364
10	953561 汇总	71.0164
10	953562 汇总	91.0497
10	953563 汇总	56.4916
10	953768 汇总	76.6413
10	953790 汇总	51.6699
10	953792 汇总	58.2878
10	953793 汇总	67.8842
10	953794 汇总	57.3054
10	953795 汇总	36.8643
10	955699 汇总	44.5876
10	955722 汇总	41.9553
10	955792 汇总	59.5001
10	955808 汇总	49.3076
10	955809 汇总	90.3596
10	955810 汇总	78.9471
10	955812 汇总	65.1999
10	955813 汇总	66.8538
10	955814 汇总	93.2607
10	955815 汇总	63.9399
10	955832 汇总	76.5929
10	955836 汇总	48.4545
10	955837 汇总	64.0018
10	955838 汇总	53.636
10	955839 汇总	72.5848
10	955840 汇总	55.0749
10	955841 汇总	54.7186
10	955844 汇总	58.4459
10	955845 汇总	50.0178
10	955856 汇总	52.4776
10	955858 汇总	55.4938
10	957769 汇总	68.5072
10	957856 汇总	73.2386
10	957857 汇总	95.4952
10	957859 汇总	76.964
10	957860 汇总	85.9614
10	957861 汇总	67.2687
10	957866 汇总	67.3911
10	957868 汇总	57.6919
10	957869 汇总	71.0422
10	957871 汇总	92.3321
10	957873 汇总	65.5051
10	957876 汇总	63.9618
10	957879 汇总	45.3928
10	957881 汇总	53.4386
10	957882 汇总	78.1439
10	957884 汇总	63.3566
10	957885 汇总	73.8923
10	957887 汇总	34.8762
10	957888 汇总	40.3465
10	957890 汇总	66.5717
10	957893 汇总	52.3316
10	957900 汇总	54.6572
10	957901 汇总	52.8214
10	959905 汇总	99.5079
10	959906 汇总	64.4759
10	959908 汇总	91.4699
10	959909 汇总	71.2306
10	959912 汇总	93.2426
10	959914 汇总	63.8949
10	959915 汇总	79.4792
10	959916 汇总	78.9557
10	959917 汇总	73.6699
10	959918 汇总	53.73
10	959919 汇总	68.9678
10	959920 汇总	57.0851
10	959921 汇总	82.9738
10	959922 汇总	66.5939
10	959923 汇总	78.297
10	959925 汇总	77.6406
10	959926 汇总	92.883
10	959928 汇总	59.5927
10	959929 汇总	51.0715
10	959931 汇总	55.9142
10	959933 汇总	71.5479
10	959944 汇总	71.7353
10	959945 汇总	38.023
10	959947 汇总	57.7391
10	959948 汇总	73.3518
10	959949 汇总	50.9051
10	959950 汇总	61.4393
10	961846 汇总	53.0333
10	961848 汇总	43.9587
10	961854 汇总	38.8579
10	961955 汇总	72.776
10	961957 汇总	75.007
10	961959 汇总	76.8231
10	961961 汇总	81.8649
10	961962 汇总	62.2668
10	961963 汇总	50.3296
10	961964 汇总	73.3373
10	961965 汇总	52.2836
10	961967 汇总	82.6501
10	961968 汇总	43.9324
10	961975 汇总	63.4738
10	961976 汇总	54.0274
10	961977 汇总	43.7672
10	961978 汇总	47.458
10	961979 汇总	67.5384
10	961980 汇总	48.6564
10	961981 汇总	64.0258
10	961982 汇总	48.6603
10	961984 汇总	72.1341
10	961985 汇总	43.9394
10	961987 汇总	57.1941
10	961989 汇总	67.5691
10	961992 汇总	74.5081
10	961993 汇总	63.4492
10	961996 汇总	58.6921
10	964003 汇总	87.4023
10	964004 汇总	69.4924
10	964008 汇总	79.5828
10	964009 汇总	81.3362
10	964010 汇总	71.3687
10	964011 汇总	57.6315
10	964014 汇总	57.2383
10	964015 汇总	70.6469
10	964018 汇总	67.9575
10	964019 汇总	72.9917
10	964021 汇总	53.1961
10	964023 汇总	49.0953
10	964025 汇总	56.3511
10	964026 汇总	36.2491
10	964029 汇总	76.257
10	964031 汇总	33.8593
10	964033 汇总	65.9939
10	964034 汇总	50.6296
10	964035 汇总	65.9653
10	964037 汇总	45.376
10	964038 汇总	46.104
10	964039 汇总	49.3442
10	964042 汇总	71.1187
10	964045 汇总	39.4236
10	965936 汇总	42.9479
10	965947 汇总	53.3393
10	965956 汇总	57.4946
10	965963 汇总	53.7462
10	965973 汇总	45.3966
10	965979 汇总	56.6426
10	965981 汇总	68.0435
10	966049 汇总	75.1556
10	966050 汇总	87.9553
10	966051 汇总	70.9336
10	966053 汇总	78.1498
10	966056 汇总	85.7598
10	966057 汇总	61.6313
10	966059 汇总	62.1488
10	966060 汇总	54.8186
10	966061 汇总	52.9437
10	966062 汇总	55.908
10	966063 汇总	74.105
10	966064 汇总	74.0248
10	966067 汇总	84.9409
10	966068 汇总	48.9662
10	966069 汇总	56.843
10	966070 汇总	49.804
10	966072 汇总	48.1949
10	966073 汇总	65.638
10	966074 汇总	64.2712
10	966075 汇总	76.7042
10	966078 汇总	47.6506
10	966079 汇总	60.947
10	966080 汇总	58.0844
10	966084 汇总	73.6365
10	967986 汇总	65.4196
10	968098 汇总	72.6317
10	968099 汇总	53.9935
10	968100 汇总	67.5983
10	968102 汇总	84.5249
10	968103 汇总	51.0646
10	968104 汇总	52.7288
10	968105 汇总	73.6273
10	968107 汇总	54.2098
10	968108 汇总	70.9913
10	968109 汇总	61.8376
10	968110 汇总	60.1753
10	968112 汇总	71.1738
10	968115 汇总	37.8391
10	968116 汇总	40.7017
10	968117 汇总	55.2906
10	968118 汇总	74.5123
10	968119 汇总	65.8681
10	968122 汇总	37.9377
10	968124 汇总	73.6686
10	968126 汇总	56.4034
10	970052 汇总	48.5798
10	970055 汇总	35.2623
10	970056 汇总	63.6452
10	970074 汇总	61.7807
10	970147 汇总	69.5
10	970148 汇总	51.3422
10	970149 汇总	68.1977
10	970150 汇总	68.2415
10	970151 汇总	68.122
10	970152 汇总	78.9048
10	970153 汇总	79.8774
10	970155 汇总	57.0247
10	970156 汇总	68.2854
10	970157 汇总	59.9157
10	970159 汇总	62.9061
10	970160 汇总	39.2673
10	970161 汇总	55.867
10	970162 汇总	40.3809
10	970163 汇总	61.635
10	970164 汇总	64.1172
10	970166 汇总	34.9488
10	970168 汇总	65.3793
10	970169 汇总	41.2128
10	970170 汇总	57.8991
10	970171 汇总	74.1847
10	970172 汇总	63.9792
10	970173 汇总	67.0871
10	970174 汇总	63.0355
10	970175 汇总	64.8933
10	970176 汇总	55.4345
10	972094 汇总	51.3469
10	972104 汇总	33.6375
10	972111 汇总	83.374
10	972197 汇总	57.5715
10	972198 汇总	68.3409
10	972200 汇总	75.0221
10	972201 汇总	69.3308
10	972203 汇总	43.1002
10	972205 汇总	54.159
10	972206 汇总	77.2001
10	972207 汇总	61.1123
10	972210 汇总	27.6354
10	972214 汇总	46.1275
10	972215 汇总	46.39
10	972216 汇总	50.0451
10	972218 汇总	32.7198
10	972219 汇总	37.7446
10	972221 汇总	48.5165
10	974118 汇总	62.1014
10	974133 汇总	64.4561
10	974240 汇总	54.5072
10	974242 汇总	72.5138
10	974243 汇总	81.7159
10	974244 汇总	47.8996
10	974245 汇总	73.1773
10	974246 汇总	53.242
10	974247 汇总	66.539
10	974248 汇总	81.6239
10	974249 汇总	60.2879
10	974250 汇总	89.5414
10	974252 汇总	65.4355
10	974254 汇总	66.2724
10	974256 汇总	59.922
10	974257 汇总	69.6284
10	974260 汇总	57.7395
10	974261 汇总	53.6248
10	974262 汇总	73.5954
10	974263 汇总	74.4475
10	974265 汇总	68.6777
10	974266 汇总	60.79
10	974268 汇总	50.2377
10	976169 汇总	50.2479
10	978139 汇总	43.0962
10	978198 汇总	61.7608
10	978206 汇总	59.1791
10	978237 汇总	51.5558
10	978238 汇总	47.2488
10	978239 汇总	44.9539
10	978313 汇总	74.1792
10	980183 汇总	65.8487
10	982369 汇总	53.5734
10	984189 汇总	66.2234
10	984190 汇总	95.3663
10	984272 汇总	55.7894
10	984414 汇总	67.4914
10	984415 汇总	71.2002
10	988280 汇总	94.2893
10	992643 汇总	38.4495
10	994525 汇总	60.9793
10	994690 汇总	81.718
10	998511 汇总	66.3602
10	998686 汇总	64.8399
10	998812 汇总	58.3121
10	1002593 汇总	55.0262
10	1002594 汇总	67.1277
10	1002613 汇总	75.4197
10	1002916 汇总	72.4056
10	1004867 汇总	53.3674
10	1004868 汇总	42.2989
10	1004869 汇总	62.1268
10	1004870 汇总	59.8161
10	1006781 汇总	60.7568
10	1006870 汇总	59.0457
10	1006912 汇总	53.9945
10	1006998 汇总	66.4536
10	1008754 汇总	61.8428
10	1010797 汇总	61.6963
10	1012844 汇总	45.1771
10	1014994 汇总	73.6611
10	1015123 汇总	51.3494
10	1017170 汇总	62.1986
10	1019191 汇总	62.4953
10	1021238 汇总	57.1787
10	1021342 汇总	67.8619
10	1021345 汇总	74.8795
10	1023181 汇总	67.9822
10	1023284 汇总	67.8963
10	1025175 汇总	61.5285
10	1025301 汇总	47.5822
10	1025305 汇总	75.9066
10	1025311 汇总	60.5372
10	1025319 汇总	58.3049
10	1025332 汇总	67.7187
10	1025441 汇总	67.5053
10	1027341 汇总	57.1879
10	1027344 汇总	53.7648
10	1027349 汇总	66.4421
10	1027360 汇总	50.779
10	1027363 汇总	62.5913
10	1029385 汇总	52.0734
10	1029397 汇总	60.3319
10	1029399 汇总	56.3392
10	1029407 汇总	44.7775
10	1031425 汇总	49.234
10	1031432 汇总	54.3875
10	1031445 汇总	47.0876
10	1031510 汇总	49.2485
10	1031587 汇总	54.8423
10	1033473 汇总	60.293
10	1033474 汇总	35.7155
10	1033475 汇总	60.8942
10	1033476 汇总	60.0179
10	1033480 汇总	56.2731
10	1033482 汇总	46.9669
10	1033493 汇总	39.1082
10	1033495 汇总	67.5789
10	1033496 汇总	57.5529
10	1033505 汇总	69.1059
10	1034165 汇总	33.0702
10	1034166 汇总	56.7001
10	1034169 汇总	36.2046
10	1035516 汇总	32.7688
10	1035524 汇总	67.143
10	1035532 汇总	50.096
10	1035535 汇总	51.1436
10	1035543 汇总	53.9749
10	1036211 汇总	47.8389
10	1036212 汇总	66.0281
10	1036213 汇总	41.7812
10	1036214 汇总	52.1171
10	1037560 汇总	46.6937
10	1037569 汇总	56.1333
10	1037576 汇总	52.005
10	1037578 汇总	47.7845
10	1037581 汇总	50.7175
10	1037583 汇总	42.2883
10	1037584 汇总	73.9092
10	1037588 汇总	49.3635
10	1037595 汇总	50.8671
10	1037596 汇总	69.4823
10	1037602 汇总	51.6553
10	1037652 汇总	59.1326
10	1038258 汇总	40.1367
10	1038265 汇总	71.6005
10	1039248 汇总	16.1035
10	1039249 汇总	60.7165
10	1039614 汇总	46.2312
10	1039621 汇总	46.4313
10	1039622 汇总	56.8818
10	1039630 汇总	48.6102
10	1039645 汇总	61.8012
10	1039650 汇总	52.8077
10	1040308 汇总	68.0088
10	1040310 汇总	25.3423
10	1040311 汇总	42.2757
10	1040312 汇总	47.4709
10	1040313 汇总	58.738
10	1040314 汇总	30.0181
10	1040359 汇总	37.7908
10	1040361 汇总	41.3251
10	1041624 汇总	63.076
10	1041662 汇总	47.139
10	1041669 汇总	46.6706
10	1041670 汇总	56.5143
10	1041673 汇总	44.9352
10	1041676 汇总	48.3302
10	1041681 汇总	56.7536
10	1041694 汇总	39.4807
10	1041695 汇总	40.5516
10	1041696 汇总	40.0197
10	1041714 汇总	54.6212
10	1042353 汇总	65.8056
10	1042354 汇总	55.0735
10	1042358 汇总	26.438
10	1042361 汇总	68.7514
10	1042363 汇总	33.3536
10	1042406 汇总	48.9137
10	1042407 汇总	40.9503
10	1043707 汇总	64.448
10	1043714 汇总	54.4301
10	1043715 汇总	75.7282
10	1043719 汇总	62.8253
10	1043731 汇总	44.1445
10	1043734 汇总	73.7628
10	1043739 汇总	47.8063
10	1043740 汇总	32.9733
10	1043743 汇总	38.2189
10	1043744 汇总	66.9902
10	1044403 汇总	65.6104
10	1044404 汇总	55.1929
10	1044405 汇总	27.6185
10	1044406 汇总	48.6595
10	1044407 汇总	66.7487
10	1044408 汇总	40.8313
10	1044450 汇总	46.9417
10	1044451 汇总	43.2995
10	1044453 汇总	46.2297
10	1045409 汇总	55.187
10	1045760 汇总	60.5408
10	1045766 汇总	54.0444
10	1045768 汇总	61.876
10	1045777 汇总	40.5644
10	1045778 汇总	62.2753
10	1045781 汇总	34.9645
10	1045783 汇总	47.8624
10	1045786 汇总	58.0886
10	1045788 汇总	48.639
10	1045789 汇总	69.2575
10	1045790 汇总	63.5883
10	1045833 汇总	38.7222
10	1045902 汇总	63.0817
10	1046444 汇总	33.4321
10	1046446 汇总	29.2512
10	1046447 汇总	39.032
10	1046449 汇总	59.4302
10	1046450 汇总	37.7038
10	1046451 汇总	72.702
10	1046452 汇总	50.287
10	1046454 汇总	36.3551
10	1046455 汇总	50.934
10	1046496 汇总	50.9945
10	1046499 汇总	70.7905
10	1047432 汇总	33.4869
10	1047433 汇总	61.4733
10	1047454 汇总	68.7572
10	1047797 汇总	44.657
10	1047801 汇总	65.6202
10	1047808 汇总	55.7509
10	1047809 汇总	49.9206
10	1047813 汇总	52.4141
10	1047814 汇总	58.979
10	1047819 汇总	38.8914
10	1047823 汇总	40.235
10	1047827 汇总	47.743
10	1047828 汇总	59.8231
10	1047831 汇总	40.2766
10	1047832 汇总	33.6593
10	1047833 汇总	58.9733
10	1047834 汇总	68.4976
10	1048492 汇总	53.3822
10	1048493 汇总	60.0978
10	1048496 汇总	48.7786
10	1048498 汇总	39.3727
10	1048499 汇总	36.9623
10	1048500 汇总	87.8336
10	1048541 汇总	29.1567
10	1048542 汇总	55.5841
10	1048544 汇总	59.6455
10	1048545 汇总	52.2594
10	1049852 汇总	51.292
10	1049856 汇总	74.2963
10	1049861 汇总	51.2379
10	1049863 汇总	51.478
10	1049865 汇总	61.7381
10	1049869 汇总	55.858
10	1049870 汇总	67.0081
10	1049872 汇总	50.3382
10	1049875 汇总	54.5528
10	1049877 汇总	47.3576
10	1049933 汇总	55.7804
10	1050542 汇总	40.4291
10	1050544 汇总	59.4888
10	1050590 汇总	49.9725
10	1050592 汇总	41.9009
10	1050607 汇总	35.6893
10	1051754 汇总	83.9737
10	1051888 汇总	52.8938
10	1051906 汇总	46.8877
10	1051911 汇总	58.4107
10	1051917 汇总	31.241
10	1051919 汇总	47.7006
10	1051921 汇总	79.5195
10	1051922 汇总	33.8619
10	1052053 汇总	51.4113
10	1052549 汇总	47.1087
10	1052550 汇总	68.7892
10	1052551 汇总	59.8611
10	1052553 汇总	38.1074
10	1052554 汇总	53.1783
10	1052571 汇总	41.7453
10	1052573 汇总	46.5098
10	1052581 汇总	30.9905
10	1052582 汇总	34.6881
10	1052586 汇总	53.275
10	1052587 汇总	37.7732
10	1052588 汇总	61.5489
10	1052589 汇总	57.4321
10	1052592 汇总	65.956
10	1052638 汇总	48.6637
10	1052653 汇总	50.241
10	1053935 汇总	55.1347
10	1053949 汇总	52.4228
10	1053953 汇总	48.602
10	1053954 汇总	43.7234
10	1053955 汇总	58.6035
10	1053959 汇总	45.2261
10	1053961 汇总	39.3003
10	1053963 汇总	58.3169
10	1053964 汇总	52.8103
10	1054085 汇总	80.7146
10	1054090 汇总	54.9305
10	1054594 汇总	50.0148
10	1054595 汇总	66.6283
10	1054596 汇总	50.7644
10	1054597 汇总	56.5232
10	1054599 汇总	74.7065
10	1054601 汇总	51.2316
10	1054616 汇总	38.3066
10	1054617 汇总	60.5396
10	1054621 汇总	51.0055
10	1054622 汇总	46.9145
10	1054623 汇总	32.5146
10	1054624 汇总	40.5458
10	1054626 汇总	60.8778
10	1054627 汇总	26.959
10	1054628 汇总	56.1586
10	1054629 汇总	50.6432
10	1054630 汇总	42.8339
10	1054631 汇总	46.8804
10	1054632 汇总	59.3227
10	1054635 汇总	46.2936
10	1054638 汇总	65.3275
10	1054700 汇总	23.8302
10	1055841 汇总	68.5867
10	1055982 汇总	67.8996
10	1055983 汇总	26.2013
10	1055990 汇总	60.0268
10	1055996 汇总	34.8295
10	1055998 汇总	59.5142
10	1056004 汇总	46.6779
10	1056007 汇总	52.7822
10	1056008 汇总	26.6478
10	1056009 汇总	49.9775
10	1056010 汇总	59.1312
10	1056012 汇总	24.963
10	1056034 汇总	29.664
10	1056035 汇总	48.2164
10	1056036 汇总	45.7008
10	1056641 汇总	39.1411
10	1056642 汇总	50.3327
10	1056643 汇总	36.0592
10	1056644 汇总	85.7085
10	1056645 汇总	44.1279
10	1056646 汇总	46.8741
10	1056647 汇总	71.224
10	1056648 汇总	59.1197
10	1056655 汇总	67.6952
10	1056658 汇总	44.2006
10	1056659 汇总	69.5263
10	1056666 汇总	53.1801
10	1056669 汇总	58.0155
10	1056671 汇总	43.5251
10	1056673 汇总	61.1744
10	1056674 汇总	31.3946
10	1056675 汇总	49.3743
10	1056680 汇总	39.524
10	1056681 汇总	54.0358
10	1058025 汇总	54.8441
10	1058028 汇总	49.0032
10	1058031 汇总	68.888
10	1058036 汇总	43.2069
10	1058037 汇总	70.5157
10	1058043 汇总	68.1867
10	1058047 汇总	57.9683
10	1058048 汇总	47.5995
10	1058050 汇总	36.3452
10	1058055 汇总	45.0078
10	1058056 汇总	51.6522
10	1058058 汇总	61.3778
10	1058080 汇总	46.591
10	1058081 汇总	49.2614
10	1058082 汇总	41.1001
10	1058685 汇总	55.76
10	1058687 汇总	62.5627
10	1058688 汇总	71.3241
10	1058689 汇总	66.9289
10	1058690 汇总	61.4404
10	1058691 汇总	49.9035
10	1058692 汇总	63.9801
10	1058693 汇总	72.9223
10	1058694 汇总	79.7105
10	1058695 汇总	78.3224
10	1058700 汇总	66.3943
10	1058703 汇总	60.2845
10	1058705 汇总	81.2498
10	1058707 汇总	95.7015
10	1058708 汇总	50.1456
10	1058710 汇总	54.8113
10	1058711 汇总	61.4461
10	1058714 汇总	54.8597
10	1058717 汇总	43.4183
10	1058718 汇总	40.7833
10	1058721 汇总	68.2748
10	1058722 汇总	64.1941
10	1058725 汇总	48.7467
10	1058726 汇总	71.6131
10	1058728 汇总	66.0573
10	1058730 汇总	52.2385
10	1058731 汇总	43.2449
10	1059712 汇总	57.872
10	1060070 汇总	51.2215
10	1060076 汇总	45.8657
10	1060081 汇总	42.3208
10	1060087 汇总	45.1769
10	1060089 汇总	27.8012
10	1060091 汇总	24.7519
10	1060092 汇总	47.9287
10	1060093 汇总	42.8621
10	1060096 汇总	33.1955
10	1060098 汇总	41.7591
10	1060099 汇总	59.4113
10	1060100 汇总	71.4567
10	1060101 汇总	65.3863
10	1060103 汇总	45.5703
10	1060126 汇总	35.7161
10	1060128 汇总	50.3339
10	1060732 汇总	40.6186
10	1060733 汇总	16.9554
10	1060734 汇总	75.4819
10	1060735 汇总	51.0311
10	1060736 汇总	56.463
10	1060737 汇总	31.2005
10	1060738 汇总	51.1674
10	1060740 汇总	36.9736
10	1060742 汇总	63.6331
10	1060743 汇总	52.3106
10	1060745 汇总	69.1816
10	1060746 汇总	60.8805
10	1060748 汇总	66.7244
10	1060753 汇总	80.0505
10	1060758 汇总	73.9943
10	1060759 汇总	51.6186
10	1060763 汇总	42.7793
10	1060765 汇总	50.5967
10	1060767 汇总	66.825
10	1060769 汇总	58.1034
10	1060770 汇总	86.3625
10	1060772 汇总	90.0226
10	1060774 汇总	79.9736
10	1060776 汇总	64.1405
10	1060777 汇总	55.2544
10	1060779 汇总	58.6395
10	1060797 汇总	52.4854
10	1060798 汇总	50.0787
10	1060799 汇总	44.5075
10	1060831 汇总	35.7166
10	1060832 汇总	56.135
10	1060833 汇总	55.04
10	1061758 汇总	41.8219
10	1062122 汇总	47.2066
10	1062140 汇总	31.5735
10	1062145 汇总	43.7524
10	1062147 汇总	37.9364
10	1062148 汇总	62.2547
10	1062782 汇总	11.2124
10	1062793 汇总	70.3459
10	1062794 汇总	82.5878
10	1062796 汇总	75.7664
10	1062801 汇总	72.2611
10	1062803 汇总	42.3192
10	1062811 汇总	62.3576
10	1062812 汇总	44.9229
10	1062816 汇总	42.8935
10	1062817 汇总	63.9433
10	1062818 汇总	63.9404
10	1062822 汇总	45.1015
10	1062826 汇总	59.3933
10	1062829 汇总	35.1041
10	1062837 汇总	60.9531
10	1062839 汇总	50.5382
10	1062844 汇总	52.3088
10	1062848 汇总	63.9928
10	1062878 汇总	51.5296
10	1062879 汇总	30.9175
10	1062882 汇总	39.0564
10	1063811 汇总	75.4853
10	1064015 汇总	91.2211
10	1064017 汇总	55.6458
10	1064018 汇总	67.7358
10	1064173 汇总	44.548
10	1064176 汇总	64.1891
10	1064189 汇总	48.2452
10	1064191 汇总	46.2831
10	1064192 汇总	56.6399
10	1064193 汇总	62.0063
10	1064196 汇总	63.1167
10	1064277 汇总	55.6642
10	1064278 汇总	51.821
10	1064279 汇总	67.3593
10	1064280 汇总	54.4356
10	1064281 汇总	59.2363
10	1064840 汇总	58.4547
10	1064842 汇总	68.0685
10	1064843 汇总	55.7744
10	1064844 汇总	70.8471
10	1064847 汇总	56.8884
10	1064853 汇总	42.7899
10	1064857 汇总	65.1727
10	1064860 汇总	49.929
10	1064864 汇总	54.2585
10	1064865 汇总	65.6845
10	1064866 汇总	63.7108
10	1064867 汇总	53.2486
10	1064868 汇总	50.2275
10	1064869 汇总	65.3503
10	1064872 汇总	81.375
10	1064875 汇总	53.6046
10	1064876 汇总	81.4711
10	1064877 汇总	68.2474
10	1064880 汇总	41.6505
10	1064885 汇总	47.5454
10	1064887 汇总	53.2204
10	1064896 汇总	71.4905
10	1064897 汇总	51.1545
10	1064898 汇总	39.4136
10	1064899 汇总	29.5805
10	1064928 汇总	35.49
10	1064931 汇总	60.273
10	1064933 汇总	51.8836
10	1064935 汇总	44.8321
10	1066058 汇总	54.3114
10	1066239 汇总	52.2537
10	1066241 汇总	44.2033
10	1066242 汇总	71.7126
10	1066323 汇总	25.163
10	1066324 汇总	67.5858
10	1066325 汇总	64.6932
10	1066326 汇总	41.5788
10	1066327 汇总	51.9906
10	1066328 汇总	63.8768
10	1066329 汇总	64.7589
10	1066885 汇总	66.9945
10	1066886 汇总	62.838
10	1066887 汇总	68.5965
10	1066888 汇总	63.0103
10	1066890 汇总	63.6778
10	1066893 汇总	53.4701
10	1066896 汇总	53.174
10	1066898 汇总	51.4438
10	1066901 汇总	45.8375
10	1066902 汇总	71.4701
10	1066905 汇总	49.5358
10	1066910 汇总	53.9594
10	1066911 汇总	45.5671
10	1066913 汇总	61.6984
10	1066914 汇总	63.1048
10	1066916 汇总	55.5587
10	1066919 汇总	66.1173
10	1066920 汇总	50.6177
10	1066927 汇总	43.9279
10	1066933 汇总	36.6547
10	1066936 汇总	79.4114
10	1066939 汇总	50.1168
10	1066945 汇总	57.2619
10	1066947 汇总	57.754
10	1066977 汇总	34.2373
10	1066980 汇总	50.8494
10	1066983 汇总	59.6201
10	1067902 汇总	19.8918
10	1067903 汇总	46.9151
10	1067924 汇总	84.2595
10	1068262 汇总	45.2227
10	1068265 汇总	56.102
10	1068267 汇总	49.1818
10	1068269 汇总	46.2815
10	1068270 汇总	62.3041
10	1068280 汇总	44.6652
10	1068368 汇总	42.5772
10	1068369 汇总	59.143
10	1068370 汇总	36.4854
10	1068372 汇总	23.1704
10	1068373 汇总	30.1994
10	1068374 汇总	55.1845
10	1068375 汇总	33.1459
10	1068934 汇总	68.0539
10	1068935 汇总	58.9814
10	1068936 汇总	58.3197
10	1068937 汇总	52.5412
10	1068939 汇总	36.4561
10	1068944 汇总	48.2884
10	1068947 汇总	51.6955
10	1068948 汇总	42.2359
10	1068949 汇总	65.3829
10	1068950 汇总	53.1149
10	1068953 汇总	41.2352
10	1068954 汇总	58.0687
10	1068958 汇总	66.0397
10	1068959 汇总	71.7277
10	1068960 汇总	50.3854
10	1068963 汇总	64.4331
10	1068964 汇总	62.1352
10	1068965 汇总	73.2717
10	1068967 汇总	62.4352
10	1068968 汇总	64.44
10	1068970 汇总	48.4476
10	1068973 汇总	61.2623
10	1068974 汇总	44.6677
10	1068976 汇总	41.2027
10	1068990 汇总	69.124
10	1068992 汇总	43.172
10	1069015 汇总	55.69
10	1069016 汇总	43.528
10	1069017 汇总	60.2006
10	1069019 汇总	52.8103
10	1069020 汇总	70.2996
10	1069021 汇总	51.9905
10	1069026 汇总	37.0563
10	1069970 汇总	45.9016
10	1070195 汇总	62.9413
10	1070303 汇总	35.093
10	1070306 汇总	41.0109
10	1070313 汇总	50.763
10	1070314 汇总	72.6468
10	1070315 汇总	41.6264
10	1070316 汇总	52.5332
10	1070328 汇总	58.2989
10	1070977 汇总	54.6259
10	1070978 汇总	61.097
10	1070979 汇总	62.3777
10	1070984 汇总	54.0226
10	1070987 汇总	45.992
10	1070989 汇总	51.6994
10	1070991 汇总	65.4149
10	1070993 汇总	53.0816
10	1070995 汇总	43.4805
10	1070996 汇总	64.5278
10	1070997 汇总	43.3113
10	1070998 汇总	35.8831
10	1070999 汇总	70.3058
10	1071000 汇总	48.1184
10	1071003 汇总	78.1143
10	1071005 汇总	45.1979
10	1071006 汇总	67.042
10	1071007 汇总	48.8635
10	1071009 汇总	59.1488
10	1071010 汇总	53.5012
10	1071011 汇总	44.6854
10	1071014 汇总	76.8678
10	1071017 汇总	65.1337
10	1071019 汇总	66.1201
10	1071023 汇总	26.2287
10	1071028 汇总	52.6921
10	1071030 汇总	46.7698
10	1071033 汇总	45.9603
10	1071034 汇总	58.4988
10	1071062 汇总	40.0076
10	1071066 汇总	34.2994
10	1071068 汇总	46.7044
10	1072346 汇总	52.2277
10	1072354 汇总	44.9502
10	1072356 汇总	39.9495
10	1072375 汇总	64.6911
10	1073028 汇总	66.9658
10	1073029 汇总	54.9215
10	1073030 汇总	51.0407
10	1073032 汇总	47.7801
10	1073033 汇总	67.1562
10	1073034 汇总	59.5839
10	1073038 汇总	46.388
10	1073044 汇总	34.7185
10	1073045 汇总	33.0568
10	1073046 汇总	49.7634
10	1073049 汇总	45.8281
10	1073051 汇总	52.6785
10	1073053 汇总	44.5406
10	1073056 汇总	47.7555
10	1073058 汇总	55.1579
10	1073059 汇总	50.1179
10	1073061 汇总	57.2243
10	1073063 汇总	45.4381
10	1073064 汇总	58.6423
10	1073065 汇总	53.7924
10	1073068 汇总	54.71
10	1073069 汇总	43.4259
10	1073073 汇总	48.9363
10	1073076 汇总	46.3737
10	1074395 汇总	38.2563
10	1074402 汇总	47.6549
10	1074405 汇总	68.2757
10	1074406 汇总	27.0948
10	1074407 汇总	66.0297
10	1074409 汇总	36.6696
10	1074415 汇总	55.4992
10	1074418 汇总	25.8977
10	1074420 汇总	62.1474
10	1074447 汇总	34.1255
10	1075071 汇总	72.2077
10	1075072 汇总	77.5893
10	1075078 汇总	48.7516
10	1075080 汇总	57.3394
10	1075085 汇总	54.4258
10	1075087 汇总	55.3203
10	1075089 汇总	59.9252
10	1075097 汇总	52.0152
10	1075098 汇总	67.1785
10	1075100 汇总	55.982
10	1075101 汇总	62.0037
10	1075102 汇总	55.5534
10	1075104 汇总	52.3122
10	1075108 汇总	61.4563
10	1075110 汇总	43.684
10	1075111 汇总	63.664
10	1075113 汇总	37.8861
10	1075116 汇总	49.5619
10	1075121 汇总	49.5846
10	1075125 汇总	40.7136
10	1076440 汇总	51.1166
10	1076452 汇总	57.4308
10	1076454 汇总	47.4901
10	1076457 汇总	33.9268
10	1076462 汇总	67.2701
10	1077116 汇总	62.1572
10	1077124 汇总	47.9594
10	1077127 汇总	46.016
10	1077128 汇总	35.2582
10	1077133 汇总	39.6175
10	1077134 汇总	33.06
10	1077139 汇总	72.4564
10	1077141 汇总	65.3607
10	1077142 汇总	54.0069
10	1077143 汇总	65.2857
10	1077150 汇总	33.698
10	1077151 汇总	62.5067
10	1077152 汇总	42.5831
10	1077153 汇总	52.9435
10	1077159 汇总	55.4363
10	1077161 汇总	50.8079
10	1077168 汇总	35.3921
10	1077171 汇总	59.1128
10	1078481 汇总	66.7686
10	1078488 汇总	62.9204
10	1078489 汇总	33.4294
10	1078493 汇总	37.8572
10	1078501 汇总	54.5238
10	1078502 汇总	47.6355
10	1078503 汇总	62.4582
10	1079167 汇总	49.0549
10	1079169 汇总	54.4254
10	1079171 汇总	47.7889
10	1079173 汇总	49.7576
10	1079174 汇总	39.7614
10	1079178 汇总	50.8442
10	1079183 汇总	45.133
10	1079184 汇总	56.8133
10	1079186 汇总	46.6812
10	1079191 汇总	52.5178
10	1079194 汇总	35.0155
10	1079196 汇总	75.1149
10	1079197 汇总	52.542
10	1079199 汇总	39.8265
10	1079204 汇总	36.1928
10	1079211 汇总	53.9003
10	1079212 汇总	52.039
10	1079214 汇总	40.5666
10	1080340 汇总	70.8669
10	1080416 汇总	61.3353
10	1080463 汇总	67.9842
10	1080538 汇总	47.5641
10	1080549 汇总	56.1741
10	1080553 汇总	58.9448
10	1081215 汇总	43.9973
10	1081216 汇总	52.3304
10	1081217 汇总	54.5903
10	1081220 汇总	65.8507
10	1081222 汇总	68.2345
10	1081223 汇总	69.6782
10	1081226 汇总	73.6162
10	1081228 汇总	62.0658
10	1081229 汇总	58.1272
10	1081230 汇总	42.6716
10	1081232 汇总	69.2315
10	1081233 汇总	68.6928
10	1081234 汇总	73.8997
10	1081236 汇总	71.5451
10	1081237 汇总	74.389
10	1081240 汇总	42.2638
10	1081243 汇总	82.1255
10	1081245 汇总	35.1647
10	1081246 汇总	68.8284
10	1081247 汇总	40.8869
10	1081249 汇总	37.7399
10	1081251 汇总	66.3604
10	1081252 汇总	33.8456
10	1081259 汇总	55.1113
10	1081262 汇总	49.002
10	1081263 汇总	42.5342
10	1082385 汇总	76.8999
10	1082457 汇总	94.5478
10	1082587 汇总	49.8134
10	1082592 汇总	55.3129
10	1082595 汇总	58.5336
10	1082596 汇总	32.9209
10	1082597 汇总	56.1518
10	1082598 汇总	38.3668
10	1083256 汇总	38.9417
10	1083260 汇总	57.1914
10	1083265 汇总	64.0609
10	1083267 汇总	55.7594
10	1083269 汇总	34.057
10	1083270 汇总	73.136
10	1083274 汇总	55.1959
10	1083275 汇总	71.1849
10	1083278 汇总	66.1902
10	1083279 汇总	70.2854
10	1083280 汇总	41.5575
10	1083283 汇总	56.4507
10	1083284 汇总	29.4353
10	1083286 汇总	54.8979
10	1083288 汇总	74.6828
10	1083289 汇总	61.5665
10	1083290 汇总	52.7382
10	1083292 汇总	53.1338
10	1083293 汇总	32.052
10	1083295 汇总	71.6991
10	1083300 汇总	48.0253
10	1083301 汇总	45.6741
10	1084620 汇总	57.725
10	1084629 汇总	41.2419
10	1084630 汇总	36.6204
10	1084631 汇总	50.3902
10	1084632 汇总	64.1523
10	1084640 汇总	55.1336
10	1084642 汇总	50.0792
10	1085303 汇总	52.2241
10	1085311 汇总	66.684
10	1085317 汇总	72.0054
10	1085318 汇总	85.0403
10	1085320 汇总	65.0356
10	1085321 汇总	55.6899
10	1085326 汇总	62.1268
10	1085328 汇总	50.099
10	1085333 汇总	38.3914
10	1085337 汇总	68.3112
10	1085338 汇总	52.7057
10	1085340 汇总	60.9305
10	1085341 汇总	63.9145
10	1085344 汇总	39.1042
10	1085346 汇总	58.0949
10	1085350 汇总	35.637
10	1085356 汇总	51.326
10	1086477 汇总	68.1236
10	1086551 汇总	86.2935
10	1086667 汇总	32.3409
10	1086669 汇总	33.3465
10	1086672 汇总	56.0407
10	1086673 汇总	48.4792
10	1086675 汇总	68.0769
10	1086678 汇总	42.5222
10	1086680 汇总	33.6602
10	1086687 汇总	41.5977
10	1086692 汇总	43.7668
10	1087350 汇总	50.7078
10	1087351 汇总	54.7059
10	1087355 汇总	41.3422
10	1087358 汇总	55.9979
10	1087362 汇总	64.0407
10	1087366 汇总	68.9258
10	1087367 汇总	52.1988
10	1087368 汇总	67.3751
10	1087373 汇总	54.822
10	1087375 汇总	53.8786
10	1087380 汇总	47.5971
10	1087381 汇总	36.0979
10	1087385 汇总	49.1373
10	1087386 汇总	20.1113
10	1087389 汇总	51.9927
10	1087394 汇总	44.7879
10	1087395 汇总	37.0762
10	1087397 汇总	64.1688
10	1087398 汇总	60.4089
10	1087437 汇总	57.1881
10	1087439 汇总	62.2991
10	1088366 汇总	54.0796
10	1088367 汇总	14.2031
10	1088521 汇总	79.6184
10	1088713 汇总	47.0472
10	1088714 汇总	43.2504
10	1088715 汇总	34.4889
10	1088722 汇总	39.7272
10	1088736 汇总	62.973
10	1089395 汇总	53.0746
10	1089397 汇总	58.1179
10	1089398 汇总	49.1331
10	1089399 汇总	69.4889
10	1089403 汇总	67.9357
10	1089404 汇总	44.4622
10	1089410 汇总	43.6475
10	1089411 汇总	43.1263
10	1089413 汇总	65.4116
10	1089414 汇总	37.5421
10	1089416 汇总	70.8741
10	1089417 汇总	80.0104
10	1089418 汇总	65.0833
10	1089420 汇总	54.9213
10	1089425 汇总	43.2814
10	1089428 汇总	52.0787
10	1089430 汇总	58.637
10	1089433 汇总	57.802
10	1089441 汇总	50.853
10	1089443 汇总	47.9679
10	1089444 汇总	60.169
10	1089448 汇总	53.0471
10	1089482 汇总	65.9533
10	1089483 汇总	64.2649
10	1089484 汇总	75.1953
10	1089485 汇总	75.0898
10	1089487 汇总	63.2321
10	1090761 汇总	27.7876
10	1090766 汇总	39.31
10	1090767 汇总	50.6118
10	1090773 汇总	55.0573
10	1090777 汇总	54.9617
10	1090779 汇总	50.4893
10	1090781 汇总	37.6566
10	1090782 汇总	59.2492
10	1090814 汇总	41.0346
10	1091441 汇总	64.7707
10	1091446 汇总	84.0591
10	1091448 汇总	68.6462
10	1091452 汇总	41.0867
10	1091453 汇总	56.9819
10	1091454 汇总	57.909
10	1091457 汇总	58.2416
10	1091460 汇总	37.3745
10	1091461 汇总	47.7539
10	1091465 汇总	57.237
10	1091468 汇总	61.9921
10	1091469 汇总	60.7374
10	1091472 汇总	24.7054
10	1091475 汇总	70.2935
10	1091476 汇总	69.4074
10	1091479 汇总	44.1593
10	1091481 汇总	62.5488
10	1091482 汇总	65.0406
10	1091485 汇总	50.3898
10	1091486 汇总	67.4757
10	1091488 汇总	39.3106
10	1091511 汇总	74.0131
10	1091530 汇总	101.587
10	1091532 汇总	84.5309
10	1091534 汇总	55.8235
10	1092683 汇总	61.0625
10	1092807 汇总	39.9354
10	1092811 汇总	39.286
10	1092814 汇总	41.2909
10	1092819 汇总	63.5933
10	1092824 汇总	45.4899
10	1092825 汇总	60.3793
10	1092826 汇总	55.0458
10	1092829 汇总	52.0076
10	1092831 汇总	57.3833
10	1093486 汇总	60.682
10	1093492 汇总	54.5097
10	1093493 汇总	76.0439
10	1093496 汇总	56.5707
10	1093497 汇总	35.4435
10	1093499 汇总	46.8105
10	1093502 汇总	59.5911
10	1093506 汇总	42.8115
10	1093508 汇总	33.0233
10	1093510 汇总	72.5842
10	1093516 汇总	44.9129
10	1093522 汇总	20.356
10	1093525 汇总	70.514
10	1093528 汇总	66.7144
10	1093531 汇总	37.5722
10	1093532 汇总	65.0241
10	1093533 汇总	76.2898
10	1093534 汇总	54.7657
10	1093535 汇总	63.0045
10	1093538 汇总	53.4153
10	1093539 汇总	58.5379
10	1093576 汇总	58.1533
10	1093578 汇总	60.667
10	1093579 汇总	66.3706
10	1093580 汇总	88.72
10	1094870 汇总	33.4583
10	1094872 汇总	57.6186
10	1094873 汇总	43.1053
10	1094874 汇总	52.0294
10	1094876 汇总	73.2974
10	1094879 汇总	53.4021
10	1095539 汇总	71.6036
10	1095543 汇总	53.409
10	1095546 汇总	41.2792
10	1095547 汇总	55.1107
10	1095548 汇总	47.2416
10	1095550 汇总	47.3057
10	1095551 汇总	34.9124
10	1095553 汇总	43.5332
10	1095555 汇总	53.2295
10	1095558 汇总	51.1251
10	1095564 汇总	28.2765
10	1095565 汇总	41.7996
10	1095568 汇总	49.6537
10	1095571 汇总	82.2119
10	1095575 汇总	61.1558
10	1095576 汇总	66.0784
10	1095584 汇总	64.1067
10	1096906 汇总	46.5727
10	1096918 汇总	57.9746
10	1096921 汇总	48.5432
10	1097576 汇总	52.1488
10	1097582 汇总	65.8419
10	1097585 汇总	52.7484
10	1097590 汇总	39.6032
10	1097593 汇总	43.5875
10	1097597 汇总	40.4494
10	1097607 汇总	65.3288
10	1097608 汇总	58.8124
10	1097609 汇总	47.3517
10	1097611 汇总	62.913
10	1097616 汇总	30.2377
10	1097619 汇总	50.1711
10	1097620 汇总	78.6788
10	1097623 汇总	79.8112
10	1097625 汇总	50.5461
10	1097628 汇总	67.7455
10	1097630 汇总	52.5127
10	1097631 汇总	60.9401
10	1098772 汇总	70.4187
10	1098952 汇总	51.3459
10	1099624 汇总	71.9221
10	1099627 汇总	63.6852
10	1099628 汇总	53.885
10	1099634 汇总	68.7809
10	1099635 汇总	44.8226
10	1099637 汇总	51.542
10	1099639 汇总	53.579
10	1099641 汇总	62.2023
10	1099645 汇总	17.6524
10	1099648 汇总	50.9566
10	1099649 汇总	75.1266
10	1099653 汇总	85.4817
10	1099655 汇总	40.1353
10	1099658 汇总	59.7288
10	1099659 汇总	59.7587
10	1099670 汇总	67.4186
10	1099672 汇总	55.1217
10	1100884 汇总	43.5719
10	1100993 汇总	39.1342
10	1101005 汇总	41.5235
10	1101009 汇总	46.0236
10	1101663 汇总	57.6742
10	1101664 汇总	57.1748
10	1101672 汇总	55.863
10	1101676 汇总	46.5552
10	1101677 汇总	49.2047
10	1101680 汇总	54.303
10	1101684 汇总	58.2212
10	1101685 汇总	48.2702
10	1101687 汇总	42.6135
10	1101688 汇总	34.8149
10	1101690 汇总	43.8002
10	1101694 汇总	56.6174
10	1101704 汇总	57.204
10	1101708 汇总	61.2173
10	1101709 汇总	50.1448
10	1101710 汇总	60.7777
10	1101713 汇总	83.3656
10	1101798 汇总	65.7245
10	1101799 汇总	32.1312
10	1101800 汇总	59.8547
10	1101801 汇总	40.3015
10	1102910 汇总	54.8313
10	1102933 汇总	35.3338
10	1103050 汇总	66.2605
10	1103708 汇总	53.4001
10	1103709 汇总	49.3729
10	1103714 汇总	54.6284
10	1103716 汇总	36.179
10	1103717 汇总	51.0656
10	1103718 汇总	28.3025
10	1103725 汇总	60.0446
10	1103726 汇总	35.2406
10	1103727 汇总	48.3473
10	1103728 汇总	49.1809
10	1103733 汇总	38.3041
10	1103734 汇总	58.6959
10	1103737 汇总	45.8442
10	1103739 汇总	51.0905
10	1103742 汇总	58.9959
10	1103743 汇总	52.4959
10	1103744 汇总	60.5531
10	1103748 汇总	48.2167
10	1103752 汇总	55.7962
10	1103756 汇总	62.7768
10	1103760 汇总	83.4743
10	1103761 汇总	64.8984
10	1103762 汇总	71.6052
10	1103763 汇总	73.2172
10	1103764 汇总	79.3182
10	1103765 汇总	71.4969
10	1103839 汇总	52.0776
10	1103841 汇总	34.0948
10	1103842 汇总	49.3038
10	1103843 汇总	40.8
10	1103844 汇总	70.4658
10	1103845 汇总	43.9827
10	1103846 汇总	53.9769
10	1103847 汇总	54.484
10	1103848 汇总	25.076
10	1103849 汇总	26.6912
10	1104924 汇总	52.8553
10	1104955 汇总	35.9456
10	1104956 汇总	35.7134
10	1104957 汇总	51.6758
10	1104958 汇总	35.2906
10	1104959 汇总	26.5352
10	1104960 汇总	66.2336
10	1104961 汇总	63.1709
10	1104963 汇总	73.1381
10	1104964 汇总	15.8042
10	1105078 汇总	58.6476
10	1105085 汇总	39.5692
10	1105102 汇总	45.3084
10	1105105 汇总	57.5039
10	1105110 汇总	55.2017
10	1105756 汇总	59.2637
10	1105761 汇总	44.934
10	1105763 汇总	51.503
10	1105766 汇总	52.0063
10	1105777 汇总	47.927
10	1105792 汇总	53.3937
10	1105793 汇总	54.1335
10	1105797 汇总	61.9696
10	1105803 汇总	73.937
10	1105809 汇总	56.5064
10	1105813 汇总	55.3983
10	1105884 汇总	47.9855
10	1105885 汇总	44.724
10	1105886 汇总	37.1346
10	1105888 汇总	59.263
10	1105889 汇总	48.8046
10	1105892 汇总	49.505
10	1105893 汇总	45.0073
10	1105894 汇总	54.12
10	1107002 汇总	43.0216
10	1107004 汇总	64.062
10	1107005 汇总	64.9948
10	1107006 汇总	65.9966
10	1107007 汇总	50.5325
10	1107008 汇总	36.175
10	1107009 汇总	28.668
10	1107010 汇总	64.7085
10	1107141 汇总	27.6115
10	1107144 汇总	39.471
10	1107149 汇总	51.5696
10	1107150 汇总	52.3373
10	1107800 汇总	49.9697
10	1107805 汇总	48.4915
10	1107810 汇总	52.9396
10	1107812 汇总	48.8621
10	1107818 汇总	44.5497
10	1107819 汇总	40.9703
10	1107821 汇总	44.8667
10	1107824 汇总	41.3185
10	1107828 汇总	58.4852
10	1107830 汇总	39.355
10	1107831 汇总	64.2224
10	1107836 汇总	53.0847
10	1107841 汇总	49.7843
10	1107842 汇总	20.1338
10	1107843 汇总	53.4532
10	1107844 汇总	58.2503
10	1107845 汇总	62.2133
10	1107850 汇总	58.8307
10	1107852 汇总	63.0185
10	1107853 汇总	69.2254
10	1107854 汇总	63.7774
10	1107857 汇总	80.4492
10	1107858 汇总	73.5537
10	1107860 汇总	62.4227
10	1107861 汇总	44.7511
10	1107934 汇总	31.5791
10	1108987 汇总	66.0894
10	1109050 汇总	51.1361
10	1109052 汇总	42.3994
10	1109200 汇总	57.6849
10	1109203 汇总	74.631
10	1109855 汇总	57.8674
10	1109858 汇总	55.0148
10	1109859 汇总	57.1762
10	1109860 汇总	52.1117
10	1109869 汇总	52.2647
10	1109871 汇总	74.5916
10	1109874 汇总	64.8601
10	1109875 汇总	53.1476
10	1109877 汇总	32.8258
10	1109879 汇总	43.1566
10	1109880 汇总	53.8846
10	1109882 汇总	45.2661
10	1109886 汇总	50.6167
10	1109888 汇总	33.777
10	1109889 汇总	20.9223
10	1109896 汇总	50.2377
10	1109897 汇总	45.5449
10	1109898 汇总	51.8935
10	1109899 汇总	37.3073
10	1109900 汇总	47.3204
10	1109901 汇总	67.8285
10	1111060 汇总	40.593
10	1111214 汇总	61.8204
10	1111218 汇总	58.8719
10	1111226 汇总	49.8954
10	1111238 汇总	48.4253
10	1111245 汇总	55.1612
10	1111250 汇总	85.5317
10	1111254 汇总	70.7474
10	1111894 汇总	66.6647
10	1111896 汇总	52.2228
10	1111899 汇总	61.2902
10	1111903 汇总	45.203
10	1111904 汇总	55.094
10	1111906 汇总	32.8428
10	1111908 汇总	57.3419
10	1111911 汇总	49.5189
10	1111919 汇总	50.5042
10	1111920 汇总	45.0519
10	1111921 汇总	50.9073
10	1111923 汇总	38.8601
10	1111926 汇总	57.1605
10	1111931 汇总	53.3209
10	1111934 汇总	43.528
10	1111935 汇总	54.4922
10	1111940 汇总	56.0019
10	1111942 汇总	67.7382
10	1111943 汇总	52.3898
10	1111945 汇总	62.5722
10	1111946 汇总	48.7793
10	1111947 汇总	43.435
10	1111948 汇总	57.1884
10	1111949 汇总	74.92
10	1111951 汇总	57.6085
10	1111953 汇总	64.9442
10	1111954 汇总	52.428
10	1113071 汇总	64.8842
10	1113125 汇总	40.1826
10	1113293 汇总	55.5132
10	1113294 汇总	56.2237
10	1113301 汇总	65.1303
10	1113933 汇总	46.672
10	1113937 汇总	45.2563
10	1113938 汇总	51.1078
10	1113940 汇总	41.1639
10	1113942 汇总	48.4615
10	1113945 汇总	29.0635
10	1113948 汇总	40.4867
10	1113949 汇总	26.9201
10	1113958 汇总	49.5454
10	1113960 汇总	58.0213
10	1113965 汇总	40.9437
10	1113966 汇总	46.3428
10	1113968 汇总	43.8099
10	1113970 汇总	41.8166
10	1113976 汇总	60.6732
10	1113977 汇总	76.0569
10	1113978 汇总	40.8255
10	1113979 汇总	22.021
10	1113983 汇总	51.4294
10	1113988 汇总	52.9482
10	1113992 汇总	63.7769
10	1113995 汇总	49.6988
10	1114000 汇总	76.9887
10	1114001 汇总	84.8795
10	1114002 汇总	64.5194
10	1114003 汇总	66.4675
10	1115125 汇总	70.298
10	1115172 汇总	45.3737
10	1115175 汇总	38.8529
10	1115205 汇总	54.6494
10	1115215 汇总	48.6317
10	1115333 汇总	42.9986
10	1115334 汇总	52.895
10	1115335 汇总	38.7663
10	1115336 汇总	40.6022
10	1115338 汇总	53.178
10	1115345 汇总	72.0227
10	1115348 汇总	58.8459
10	1115982 汇总	75.5913
10	1115984 汇总	55.7996
10	1115992 汇总	43.7206
10	1115994 汇总	49.4751
10	1115999 汇总	49.4351
10	1116009 汇总	67.5378
10	1116020 汇总	28.8359
10	1116021 汇总	31.9716
10	1116024 汇总	39.8809
10	1116025 汇总	48.2264
10	1116031 汇总	52.9171
10	1116032 汇总	22.9822
10	1116033 汇总	34.331
10	1116034 汇总	32.2238
10	1116040 汇总	63.8712
10	1116041 汇总	46.8412
10	1116047 汇总	55.2936
10	1116048 汇总	59.2318
10	1116049 汇总	58.7727
10	1116050 汇总	53.7791
10	1116051 汇总	62.9721
10	1117222 汇总	61.9197
10	1117231 汇总	79.0489
10	1117255 汇总	53.5542
10	1117359 汇总	39.1141
10	1117378 汇总	36.218
10	1117379 汇总	62.5794
10	1117380 汇总	49.2974
10	1117381 汇总	44.4702
10	1117382 汇总	54.7004
10	1117394 汇总	41.3741
10	1117398 汇总	45.68
10	1117401 汇总	48.2794
10	1118013 汇总	53.8938
10	1118015 汇总	32.775
10	1118017 汇总	66.3625
10	1118020 汇总	65.1189
10	1118022 汇总	54.507
10	1118025 汇总	46.4003
10	1118026 汇总	52.2356
10	1118031 汇总	59.1549
10	1118036 汇总	64.5964
10	1118038 汇总	41.9518
10	1118042 汇总	53.2512
10	1118047 汇总	43.7469
10	1118048 汇总	44.5585
10	1118049 汇总	40.1859
10	1118050 汇总	78.1509
10	1118055 汇总	58.1694
10	1118056 汇总	46.0234
10	1118058 汇总	44.2707
10	1118059 汇总	44.3173
10	1118060 汇总	64.6559
10	1118064 汇总	50.6245
10	1118065 汇总	61.4835
10	1118070 汇总	37.505
10	1118071 汇总	36.9995
10	1118072 汇总	55.8468
10	1118075 汇总	41.1443
10	1118076 汇总	45.9346
10	1118078 汇总	50.2905
10	1118082 汇总	29.6301
10	1118085 汇总	62.3357
10	1118088 汇总	58.6412
10	1118090 汇总	55.8144
10	1118091 汇总	49.7168
10	1118092 汇总	45.0515
10	1118093 汇总	41.5736
10	1118094 汇总	52.0506
10	1118095 汇总	81.2773
10	1118097 汇总	71.5375
10	1119263 汇总	59.6918
10	1119303 汇总	70.2581
10	1119444 汇总	47.6883
10	1119446 汇总	49.7114
10	1119447 汇总	63.6422
10	1120057 汇总	27.3048
10	1120061 汇总	74.8402
10	1120062 汇总	59.7411
10	1120064 汇总	67.642
10	1120065 汇总	54.35
10	1120067 汇总	50.0516
10	1120068 汇总	58.2408
10	1120070 汇总	56.2736
10	1120072 汇总	66.984
10	1120074 汇总	56.4817
10	1120076 汇总	49.6899
10	1120077 汇总	69.2076
10	1120078 汇总	49.0315
10	1120079 汇总	64.6805
10	1120082 汇总	47.7691
10	1120084 汇总	57.8119
10	1120087 汇总	32.9304
10	1120088 汇总	37.3937
10	1120091 汇总	52.5379
10	1120094 汇总	23.9174
10	1120095 汇总	46.5685
10	1120110 汇总	35.2084
10	1120112 汇总	34.0008
10	1120114 汇总	52.0069
10	1120116 汇总	54.5181
10	1120117 汇总	55.8643
10	1120120 汇总	49.2044
10	1120121 汇总	56.9657
10	1120122 汇总	45.0456
10	1120127 汇总	39.1968
10	1120129 汇总	51.5847
10	1120137 汇总	50.5761
10	1120138 汇总	49.3975
10	1120139 汇总	38.8795
10	1120141 汇总	49.6761
10	1120143 汇总	64.6238
10	1121309 汇总	31.1915
10	1121310 汇总	49.2909
10	1121465 汇总	38.4907
10	1121469 汇总	40.8346
10	1121478 汇总	61.0245
10	1122106 汇总	61.3487
10	1122107 汇总	68.9528
10	1122109 汇总	73.9139
10	1122110 汇总	54.0933
10	1122116 汇总	45.3635
10	1122122 汇总	61.8395
10	1122124 汇总	40.0621
10	1122127 汇总	48.5323
10	1122128 汇总	33.3613
10	1122131 汇总	40.1036
10	1122135 汇总	43.4089
10	1122136 汇总	56.7439
10	1122137 汇总	42.9151
10	1122143 汇总	46.6204
10	1122144 汇总	48.9989
10	1122154 汇总	40.5849
10	1122155 汇总	49.8542
10	1122156 汇总	49.2717
10	1122159 汇总	56.218
10	1122162 汇总	24.1036
10	1122164 汇总	36.5986
10	1122165 汇总	58.8033
10	1122166 汇总	44.1862
10	1122169 汇总	45.1389
10	1122170 汇总	50.5465
10	1122172 汇总	62.9539
10	1122173 汇总	63.3211
10	1122179 汇总	70.0841
10	1122182 汇总	60.6947
10	1122183 汇总	53.9412
10	1122184 汇总	59.0331
10	1122185 汇总	58.5406
10	1122187 汇总	42.3794
10	1122188 汇总	73.8973
10	1122189 汇总	54.6304
10	1123354 汇总	70.989
10	1124149 汇总	26.3589
10	1124151 汇总	58.0478
10	1124153 汇总	50.9823
10	1124155 汇总	79.9255
10	1124157 汇总	53.6191
10	1124159 汇总	57.1874
10	1124160 汇总	40.7932
10	1124164 汇总	61.3603
10	1124165 汇总	51.5096
10	1124166 汇总	58.0745
10	1124169 汇总	38.9878
10	1124171 汇总	65.3731
10	1124173 汇总	55.4473
10	1124174 汇总	38.3381
10	1124178 汇总	30.9598
10	1124179 汇总	36.503
10	1124180 汇总	47.6306
10	1124181 汇总	56.9838
10	1124186 汇总	62.7122
10	1124187 汇总	60.164
10	1124196 汇总	52.4404
10	1124198 汇总	44.115
10	1124199 汇总	41.4108
10	1124200 汇总	46.0385
10	1124206 汇总	31.4348
10	1124208 汇总	41.0112
[truncated: 22,491 more rows]

## Sheet: Sheet2
面积		长度
10	平均值	47.3408
20	平均值	91.321
30	平均值	135.075
40	平均值	178.214
50	平均值	220.952
60	平均值	264.103
70	平均值	305.288
80	平均值	351.037
90	平均值	393.629
100	平均值	434.693
200	平均值	862.387
300	平均值	1293.63
400	平均值	1728.28
500	平均值	2152.38
总计平均值		328.854

## Sheet: Sheet3
面积	TARGET_FID	长度
100	4504 汇总	511.594
100	4505 汇总	448.015
100	4506 汇总	494.05
100	4507 汇总	508.409
100	4509 汇总	504.965
100	4510 汇总	499.775
100	4511 汇总	521.538
100	5149 汇总	474.629
100	5150 汇总	482.854
100	5155 汇总	525.676
100	5158 汇总	438.329
100	5159 汇总	537.201
100	5160 汇总	459.361
100	5161 汇总	513.55
100	5162 汇总	476.985
100	5163 汇总	450.97
100	5164 汇总	501.106
100	5798 汇总	539.91
100	5801 汇总	508.495
100	5802 汇总	551.394
100	5803 汇总	581.232
100	5805 汇总	561.712
100	5806 汇总	504.611
100	5807 汇总	542.837
100	5808 汇总	532.641
100	5809 汇总	485.733
100	5810 汇总	498.012
100	5811 汇总	535.795
100	5812 汇总	497.512
100	6452 汇总	558.637
100	6453 汇总	555.443
100	6458 汇总	470.309
100	6459 汇总	482.982
100	6462 汇总	517.618
100	7086 汇总	331.012
100	7087 汇总	487.106
100	7098 汇总	578.825
100	7103 汇总	551.484
100	7108 汇总	521.273
100	7110 汇总	503.926
100	7736 汇总	563.047
100	7743 汇总	533.22
100	7745 汇总	517.483
100	7752 汇总	513.412
100	7756 汇总	529.324
100	7758 汇总	506.876
100	8384 汇总	583.272
100	8386 汇总	566.119
100	8387 汇总	532.667
100	8405 汇总	481.981
100	8407 汇总	552.826
100	9038 汇总	498.629
100	9039 汇总	461.659
100	9044 汇总	498.321
100	9053 汇总	585.675
100	9054 汇总	527.272
100	9695 汇总	557.153
100	9698 汇总	481.787
100	9702 汇总	492.252
100	9703 汇总	484.073
100	10349 汇总	564.317
100	11632 汇总	640.839
100	11641 汇总	579.767
100	11646 汇总	541.269
100	12294 汇总	527.208
100	12299 汇总	519.499
100	12933 汇总	630.045
100	12940 汇总	599.344
100	12944 汇总	559.633
100	12946 汇总	527.162
100	12947 汇总	538.582
100	13583 汇总	552.97
100	13589 汇总	524.27
100	13590 汇总	674.114
100	13594 汇总	549.98
100	13595 汇总	527.247
100	13787 汇总	690.117
100	13788 汇总	451.539
100	14227 汇总	547.743
100	14237 汇总	570.984
100	14238 汇总	578.706
100	14239 汇总	564.556
100	14240 汇总	534.844
100	14242 汇总	528.703
100	14436 汇总	686.173
100	14875 汇总	499.825
100	14877 汇总	487.332
100	14882 汇总	538.965
100	14885 汇总	568.406
100	14886 汇总	509.359
100	14890 汇总	542.688
100	14891 汇总	575.094
100	14892 汇总	473.425
100	15524 汇总	583.265
100	15537 汇总	583.321
100	15540 汇总	521.45
100	15543 汇总	652.041
100	16172 汇总	567.697
100	16174 汇总	601.042
100	16180 汇总	616.925
100	16181 汇总	554.202
100	16184 汇总	604.562
100	16189 汇总	507.079
100	16190 汇总	554.861
100	16191 汇总	562.032
100	16822 汇总	548.79
100	16836 汇总	506.404
100	16837 汇总	578.457
100	16838 汇总	602.425
100	16839 汇总	275.847
100	17471 汇总	542.233
100	17478 汇总	549.832
100	17484 汇总	496.565
100	17485 汇总	685.19
100	17486 汇总	551.523
100	17487 汇总	122.052
100	18119 汇总	614.775
100	18132 汇总	593.756
100	18133 汇总	512.28
100	18134 汇总	541.294
100	18135 汇总	93.6411
100	18782 汇总	566.782
100	18783 汇总	55.4666
100	18976 汇总	199.779
100	22205 汇总	500.068
100	22852 汇总	576.53
100	24803 汇总	574.836
100	24805 汇总	536.81
100	25450 汇总	535.795
100	25451 汇总	539.003
100	25452 汇总	588.899
100	25453 汇总	579.1
100	26098 汇总	637.425
100	26099 汇总	573.459
100	26100 汇总	636.616
100	26755 汇总	660.564
100	26914 汇总	520.188
100	59739 汇总	1087.61
100	60388 汇总	1005.26
100	61189 汇总	617.495
100	62489 汇总	590.033
100	62492 汇总	616.166
100	64433 汇总	580.2
100	88189 汇总	652.59
100	88199 汇总	573.899
100	88844 汇总	555.342
100	90156 汇总	687.3
100	90765 汇总	610.885
100	91412 汇总	596.612
100	91421 汇总	564.031
100	92120 汇总	575.83
100	92707 汇总	528.318
100	92708 汇总	664.292
100	92722 汇总	654.876
100	92739 汇总	569.904
100	93356 汇总	583.822
100	93359 汇总	639.58
100	93360 汇总	534.921
100	93361 汇总	573.626
100	93369 汇总	665.896
100	93370 汇总	656.307
100	93386 汇总	613.001
100	93400 汇总	692.986
100	93409 汇总	650.781
100	93413 汇总	619.741
100	93423 汇总	573.318
100	94008 汇总	546.804
100	94018 汇总	535.654
100	94032 汇总	501.726
100	94034 汇总	510.567
100	94035 汇总	503.049
100	94039 汇总	641.631
100	94062 汇总	592.88
100	94063 汇总	621.05
100	94069 汇总	520.863
100	94071 汇总	617.851
100	94077 汇总	192.583
100	94649 汇总	552.769
100	94666 汇总	606.887
100	94682 汇总	544.607
100	94683 汇总	535.331
100	94684 汇总	493.586
100	94685 汇总	506.015
100	94687 汇总	568.249
100	95295 汇总	610.841
100	95296 汇总	615.127
100	95314 汇总	543.216
100	95325 汇总	525.405
100	95326 汇总	492.179
100	95330 汇总	500.385
100	95334 汇总	496.581
100	95335 汇总	532.678
100	95336 汇总	532.857
100	95359 汇总	781.21
100	95361 汇总	756.472
100	95367 汇总	576.785
100	95368 汇总	555.294
100	95369 汇总	560.84
100	95370 汇总	591.093
100	95371 汇总	561.537
100	95372 汇总	504.569
100	95375 汇总	528.615
100	95972 汇总	556.341
100	95975 汇总	467.279
100	95980 汇总	530.657
100	96002 汇总	646.133
100	96008 汇总	747.239
100	96009 汇总	760.238
100	96010 汇总	720.663
100	96011 汇总	716.732
100	96012 汇总	709.619
100	96013 汇总	661.624
100	96014 汇总	587.884
100	96015 汇总	576.748
100	96016 汇总	619.478
100	96017 汇总	530.21
100	96018 汇总	493.993
100	96019 汇总	501.934
100	96021 汇总	574.108
100	96022 汇总	569.13
100	96023 汇总	556.708
100	96623 汇总	461.759
100	96624 汇总	468.502
100	96626 汇总	457.784
100	96629 汇总	457.025
100	96631 汇总	483.882
100	96635 汇总	502.365
100	96637 汇总	581.972
100	96658 汇总	672.442
100	96659 汇总	676.216
100	96660 汇总	671.397
100	96661 汇总	661.709
100	96662 汇总	625.159
100	96663 汇总	636.122
100	96664 汇总	595.053
100	96665 汇总	489.716
100	96666 汇总	576.963
100	96667 汇总	539.067
100	96668 汇总	554.641
100	96669 汇总	581.486
100	96670 汇总	621.285
100	96672 汇总	492.144
100	97274 汇总	460.364
100	97275 汇总	437.047
100	97277 汇总	499.143
100	97278 汇总	527.996
100	97280 汇总	497.326
100	97283 汇总	614.295
100	97308 汇总	596.588
100	97309 汇总	601.023
100	97310 汇总	602.18
100	97311 汇总	625.143
100	97312 汇总	603.443
100	97313 汇总	578.608
100	97314 汇总	533.726
100	97315 汇总	545.897
100	97316 汇总	562.354
100	97317 汇总	533.18
100	97318 汇总	610.613
100	97895 汇总	555.044
100	97896 汇总	537.448
100	97914 汇总	521.55
100	97917 汇总	573.815
100	97918 汇总	525.722
100	97920 汇总	549.336
100	97927 汇总	527.323
100	97951 汇总	650.525
100	97958 汇总	656.009
100	97960 汇总	615.662
100	97962 汇总	567.688
100	97964 汇总	586.268
100	98516 汇总	603.448
100	98542 汇总	537.86
100	98587 汇总	601.309
100	99164 汇总	611.895
100	99197 汇总	514.027
100	99249 汇总	549.587
100	99809 汇总	541.243
100	99812 汇总	570.932
100	99867 汇总	467.068
100	99898 汇总	578.31
100	99907 汇总	524.637
100	100457 汇总	526.348
100	100463 汇总	530.851
100	100487 汇总	571.098
100	100515 汇总	480.55
100	100529 汇总	527.823
100	100530 汇总	539.773
100	100559 汇总	550.367
100	101111 汇总	458.526
100	101112 汇总	475.806
100	101204 汇总	522.182
100	101792 汇总	594.753
100	101825 汇总	545.782
100	101833 汇总	524.353
100	101834 汇总	516.075
100	101859 汇总	665.89
100	102425 汇总	547.628
100	102441 汇总	626.919
100	102463 汇总	502.535
100	102465 汇总	488.49
100	102469 汇总	537.408
100	102474 汇总	577.923
100	102508 汇总	632.357
100	102509 汇总	663.861
100	103108 汇总	474.706
100	103109 汇总	465.862
100	103110 汇总	518.766
100	103111 汇总	467.505
100	103112 汇总	500.322
100	103113 汇总	476.159
100	103114 汇总	452.937
100	103115 汇总	481.104
100	103116 汇总	468.941
100	103117 汇总	509.726
100	103118 汇总	501.445
100	103119 汇总	494.717
100	103135 汇总	530.08
100	103159 汇总	546.259
100	103329 汇总	112.817
100	103755 汇总	513.07
100	103756 汇总	477.465
100	103758 汇总	538.922
100	103760 汇总	438.101
100	103761 汇总	463.39
100	103762 汇总	523.385
100	103763 汇总	508.681
100	103764 汇总	542.089
100	103767 汇总	517.151
100	103768 汇总	463.493
100	103769 汇总	502.71
100	103775 汇总	486.157
100	103784 汇总	562.236
100	103976 汇总	433.395
100	103977 汇总	505.67
100	103979 汇总	226.703
100	104289 汇总	160.026
100	104394 汇总	614.8
100	104406 汇总	472.319
100	104408 汇总	518.723
100	104409 汇总	489.138
100	104410 汇总	467.786
100	104411 汇总	520.458
100	104412 汇总	474.976
100	104414 汇总	498.824
100	104415 汇总	458.768
100	104416 汇总	493.502
100	104417 汇总	466.661
100	104418 汇总	497.133
100	104431 汇总	421.328
100	104453 汇总	580.975
100	104625 汇总	428.89
100	104626 汇总	492.832
100	104627 汇总	462.442
100	104628 汇总	267.568
100	104641 汇总	345.76
100	104642 汇总	420.203
100	104937 汇总	243.748
100	104944 汇总	51.2985
100	105011 汇总	602.445
100	105053 汇总	435.688
100	105054 汇总	454.44
100	105055 汇总	466.331
100	105056 汇总	466.07
100	105057 汇总	526.164
100	105058 汇总	472.416
100	105059 汇总	509.933
100	105060 汇总	420.862
100	105061 汇总	514.47
100	105062 汇总	477.774
100	105063 汇总	479.809
100	105064 汇总	459.02
100	105065 汇总	471.977
100	105066 汇总	444.302
100	105105 汇总	662.469
100	105263 汇总	611.507
100	105269 汇总	467.579
100	105271 汇总	436.73
100	105273 汇总	434.808
100	105274 汇总	473.986
100	105275 汇总	541.724
100	105276 汇总	373.468
100	105289 汇总	156.709
100	105290 汇总	481.527
100	105295 汇总	472.743
100	105657 汇总	513.708
100	105701 汇总	441.253
100	105702 汇总	443.994
100	105703 汇总	477.753
100	105704 汇总	517.519
100	105705 汇总	504.379
100	105706 汇总	432.093
100	105707 汇总	475.591
100	105708 汇总	509.888
100	105709 汇总	414.599
100	105710 汇总	441.81
100	105711 汇总	443.615
100	105712 汇总	478.151
100	105718 汇总	464.136
100	105719 汇总	399.277
100	105730 汇总	450.182
100	105749 汇总	716.292
100	105750 汇总	581.89
100	105910 汇总	504.346
100	105911 汇总	580.38
100	105912 汇总	572.305
100	105913 汇总	640.686
100	105915 汇总	659.79
100	105916 汇总	555.469
100	105917 汇总	654.88
100	105918 汇总	481.651
100	105919 汇总	549.433
100	105920 汇总	428.246
100	105921 汇总	512.952
100	105922 汇总	531.962
100	105923 汇总	599.122
100	105924 汇总	326.394
100	105931 汇总	254.744
100	105941 汇总	215.62
100	106301 汇总	490.717
100	106303 汇总	508.451
100	106350 汇总	521.436
100	106352 汇总	434.594
100	106353 汇总	555.571
100	106354 汇总	406.558
100	106355 汇总	514.918
100	106356 汇总	441.702
100	106357 汇总	481.14
100	106358 汇总	514.343
100	106359 汇总	515.094
100	106366 汇总	444.446
100	106385 汇总	492.598
100	106386 汇总	417.171
100	106387 汇总	370.263
100	106558 汇总	317.464
100	106559 汇总	15.9297
100	106560 汇总	227.357
100	106562 汇总	609.287
100	106563 汇总	678.937
100	106564 汇总	736.633
100	106565 汇总	607.44
100	106566 汇总	555.567
100	106567 汇总	499.933
100	106568 汇总	516.783
100	106569 汇总	491.597
100	106570 汇总	571.957
100	106571 汇总	548.488
100	106572 汇总	564.072
100	106573 汇总	591.663
100	106574 汇总	168.087
100	106575 汇总	430.012
100	106577 汇总	472.349
100	106578 汇总	377.785
100	106579 汇总	518.613
100	106580 汇总	446.235
100	106581 汇总	427.567
100	106589 汇总	540.834
100	106590 汇总	501.031
100	106591 汇总	458.989
100	106593 汇总	503.38
100	106882 汇总	108.886
100	106884 汇总	198.561
100	106885 汇总	808.192
100	106891 汇总	601.377
100	106950 汇总	495.84
100	106963 汇总	508.855
100	106997 汇总	471.627
100	106999 汇总	491.093
100	107000 汇总	488.241
100	107001 汇总	462.498
100	107002 汇总	465.601
100	107005 汇总	456.314
100	107006 汇总	460.386
100	107033 汇总	480.137
100	107034 汇总	491.645
100	107035 汇总	469.272
100	107210 汇总	260.236
100	107211 汇总	550.832
100	107212 汇总	579.338
100	107213 汇总	448.18
100	107214 汇总	473.978
100	107215 汇总	484.493
100	107216 汇总	522.849
100	107217 汇总	435.328
100	107218 汇总	525.058
100	107219 汇总	572.393
100	107220 汇总	554.205
100	107221 汇总	584.9
100	107222 汇总	564.387
100	107223 汇总	546.202
100	107224 汇总	500.093
100	107225 汇总	459.454
100	107226 汇总	502.585
100	107227 汇总	448.434
100	107228 汇总	497.895
100	107229 汇总	499.021
100	107230 汇总	473.821
100	107237 汇总	490.528
100	107238 汇总	524.632
100	107239 汇总	491.327
100	107240 汇总	464.548
100	107241 汇总	408.916
100	107242 汇总	345.207
100	107532 汇总	65.0212
100	107645 汇总	512.94
100	107646 汇总	484.226
100	107647 汇总	461.5
100	107648 汇总	440.793
100	107649 汇总	509.018
100	107650 汇总	426.078
100	107651 汇总	511.778
100	107652 汇总	476.53
100	107653 汇总	477.11
100	107654 汇总	436.888
100	107662 汇总	432.236
100	107859 汇总	511.296
100	107860 汇总	513.48
100	107861 汇总	514.593
100	107862 汇总	496.588
100	107863 汇总	491.79
100	107864 汇总	462.162
100	107865 汇总	520.374
100	107866 汇总	542.539
100	107867 汇总	634.883
100	107868 汇总	505.094
100	107869 汇总	535.409
100	107870 汇总	568.622
100	107871 汇总	544.397
100	107872 汇总	542.652
100	107873 汇总	455.046
100	107874 汇总	450.817
100	107875 汇总	457.644
100	107876 汇总	449.353
100	108232 汇总	771.299
100	108255 汇总	518.369
100	108256 汇总	455.204
100	108272 汇总	453.29
100	108292 汇总	486.571
100	108293 汇总	491.282
100	108294 汇总	488.241
100	108295 汇总	401.085
100	108296 汇总	472.828
100	108298 汇总	477.838
100	108299 汇总	446.299
100	108300 汇总	486.969
100	108507 汇总	411.276
100	108508 汇总	551.552
100	108509 汇总	499.402
100	108510 汇总	507.681
100	108511 汇总	514.317
100	108512 汇总	540.514
100	108513 汇总	625.566
100	108514 汇总	635.751
100	108515 汇总	630.475
100	108516 汇总	575.5
100	108517 汇总	476.633
100	108518 汇总	606.965
100	108519 汇总	471.143
100	108520 汇总	563.37
100	108521 汇总	567.1
100	108522 汇总	503.831
100	108523 汇总	487.153
100	108524 汇总	455.001
100	108525 汇总	471.329
100	108879 汇总	760.562
100	108880 汇总	745.876
100	108904 汇总	542.771
100	108940 汇总	440.045
100	108941 汇总	450.888
100	108942 汇总	416.832
100	108943 汇总	451.296
100	108944 汇总	429.068
100	108945 汇总	470.144
100	108946 汇总	490.225
100	108947 汇总	460.639
100	108948 汇总	454.935
100	108957 汇总	462.173
100	109156 汇总	513.7
100	109157 汇总	590.35
100	109158 汇总	520.515
100	109159 汇总	467.414
100	109160 汇总	527.136
100	109161 汇总	538.779
100	109162 汇总	621.883
100	109163 汇总	584.55
100	109164 汇总	551.584
100	109165 汇总	481.855
100	109166 汇总	437.584
100	109167 汇总	486.27
100	109168 汇总	555.535
100	109169 汇总	531.842
100	109170 汇总	502.124
100	109171 汇总	553.605
100	109173 汇总	500.276
100	109183 汇总	569.476
100	109184 汇总	541.149
100	109185 汇总	557.744
100	109478 汇总	210.868
100	109550 汇总	445.051
100	109555 汇总	437.635
100	109589 汇总	412.112
100	109590 汇总	427.035
100	109591 汇总	468.674
100	109594 汇总	477.387
100	109595 汇总	460.531
100	109596 汇总	536.218
100	109597 汇总	503.166
100	109803 汇总	435.989
100	109804 汇总	561.094
100	109805 汇总	511.962
100	109806 汇总	545.01
100	109807 汇总	462.042
100	109808 汇总	522.585
100	109809 汇总	435.179
100	109810 汇总	458.564
100	109811 汇总	437.982
100	109812 汇总	487.111
100	109813 汇总	526.165
100	109814 汇总	450.092
100	109815 汇总	439.915
100	109816 汇总	542.883
100	109817 汇总	634.938
100	109818 汇总	616.378
100	109819 汇总	619.219
100	109820 汇总	562.861
100	109826 汇总	627.247
100	109832 汇总	587.119
100	109833 汇总	541.26
100	109834 汇总	817.858
100	110182 汇总	536.281
100	110187 汇总	515.045
100	110197 汇总	438.369
100	110199 汇总	425.802
100	110235 汇总	503.199
100	110238 汇总	468.202
100	110241 汇总	428.877
100	110243 汇总	447.726
100	110244 汇总	538.82
100	110245 汇总	646.736
100	110449 汇总	352.819
100	110450 汇总	397.066
100	110451 汇总	492.528
100	110452 汇总	550.827
100	110453 汇总	474.537
100	110454 汇总	503.07
100	110455 汇总	440.601
100	110456 汇总	459.406
100	110457 汇总	454.089
100	110458 汇总	391.447
100	110459 汇总	448.857
100	110460 汇总	477.609
100	110461 汇总	466.808
100	110462 汇总	509.365
100	110463 汇总	449.293
100	110464 汇总	497.343
100	110465 汇总	645.623
100	110466 汇总	684.128
100	110467 汇总	621.812
100	110468 汇总	682.117
100	110491 汇总	424.529
100	110492 汇总	480.031
100	110493 汇总	461.015
100	110825 汇总	519.134
100	110844 汇总	492.45
100	110845 汇总	409.66
100	110846 汇总	473.292
100	110847 汇总	412.994
100	110852 汇总	407.861
100	110883 汇总	522.495
100	110886 汇总	438.38
100	110889 汇总	410.264
100	110890 汇总	427.231
100	110891 汇总	454.8
100	110892 汇总	571.955
100	110893 汇总	598.879
100	110894 汇总	608.71
100	110895 汇总	562.418
100	111097 汇总	450.679
100	111098 汇总	557.063
100	111099 汇总	468.106
100	111100 汇总	417.169
100	111101 汇总	464.376
100	111102 汇总	421.207
100	111103 汇总	424.359
100	111104 汇总	423.327
100	111105 汇总	429.955
100	111106 汇总	523.557
100	111107 汇总	420.368
100	111108 汇总	435.257
100	111109 汇总	422.355
100	111110 汇总	423.087
100	111111 汇总	404.493
100	111112 汇总	487.955
100	111113 汇总	560.307
100	111114 汇总	585.928
100	111115 汇总	642.981
100	111116 汇总	567.537
100	111117 汇总	527.274
100	111138 汇总	472.358
100	111140 汇总	447.334
100	111141 汇总	441.546
100	111471 汇总	621.985
100	111473 汇总	295.133
100	111482 汇总	452.724
100	111488 汇总	517.394
100	111489 汇总	462.022
100	111499 汇总	484.296
100	111532 汇总	485.796
100	111533 汇总	425.293
100	111534 汇总	389.134
100	111538 汇总	461.912
100	111539 汇总	502.254
100	111540 汇总	534.381
100	111541 汇总	459.177
100	111542 汇总	551.739
100	111543 汇总	556.82
100	111544 汇总	541.84
100	111545 汇总	516.588
100	111741 汇总	235.257
100	111743 汇总	404.849
100	111744 汇总	433.613
100	111745 汇总	543.218
100	111746 汇总	538.011
100	111747 汇总	443.247
100	111748 汇总	461.735
100	111749 汇总	426.444
100	111750 汇总	435.809
100	111751 汇总	448.047
100	111752 汇总	428.443
100	111753 汇总	443.724
100	111754 汇总	436.221
100	111755 汇总	464.376
100	111756 汇总	475.172
100	111757 汇总	438.996
100	111758 汇总	403.607
100	111759 汇总	451.256
100	111760 汇总	430.946
100	111761 汇总	442.53
100	111762 汇总	541.926
100	111763 汇总	545.744
100	111764 汇总	631.514
100	111765 汇总	577.533
100	111766 汇总	587.111
100	112136 汇总	478.42
100	112140 汇总	583.509
100	112148 汇总	420.226
100	112150 汇总	397.341
100	112185 汇总	447.135
100	112187 汇总	409.53
100	112188 汇总	436.193
100	112189 汇总	482.062
100	112192 汇总	478.193
100	112194 汇总	534.502
100	112387 汇总	187.783
100	112388 汇总	476.736
100	112389 汇总	628.878
100	112390 汇总	587.722
100	112391 汇总	510.824
100	112392 汇总	507.224
100	112393 汇总	543.89
100	112394 汇总	479.823
100	112395 汇总	464.724
100	112396 汇总	443.139
100	112397 汇总	419.4
100	112398 汇总	439.769
100	112399 汇总	418.734
100	112400 汇总	472.263
100	112402 汇总	386.597
100	112403 汇总	451.407
100	112404 汇总	458.771
100	112405 汇总	444.46
100	112406 汇总	440.981
100	112407 汇总	454.85
100	112408 汇总	418.716
100	112409 汇总	467.795
100	112410 汇总	398.374
100	112411 汇总	469.005
100	112412 汇总	500.039
100	112413 汇总	464.35
100	112414 汇总	622.521
100	112415 汇总	561.299
100	112784 汇总	500.96
100	112829 汇总	501.969
100	112830 汇总	366.5
100	112834 汇总	435.95
100	113035 汇总	118.47
100	113036 汇总	530.166
100	113037 汇总	270.347
100	113038 汇总	572.819
100	113040 汇总	387.752
100	113041 汇总	102.876
100	113042 汇总	545.53
100	113043 汇总	582.101
100	113044 汇总	501.883
100	113045 汇总	473.606
100	113046 汇总	414.813
100	113047 汇总	504.723
100	113048 汇总	477.628
100	113049 汇总	451.475
100	113050 汇总	451.977
100	113051 汇总	458.233
100	113052 汇总	472.166
100	113053 汇总	376.565
100	113054 汇总	449.264
100	113055 汇总	400.16
100	113056 汇总	455.055
100	113057 汇总	408.898
100	113058 汇总	444.004
100	113059 汇总	478.076
100	113060 汇总	487.441
100	113061 汇总	483.246
100	113062 汇总	492.677
100	113063 汇总	620.737
100	113434 汇总	437.845
100	113548 汇总	119.739
100	113690 汇总	477.662
100	113691 汇总	414.37
100	113692 汇总	531
100	113693 汇总	350.775
100	113694 汇总	509.6
100	113695 汇总	573.03
100	113696 汇总	538.539
100	113697 汇总	423.891
100	113698 汇总	406.581
100	113699 汇总	396.13
100	113700 汇总	417.359
100	113701 汇总	390.682
100	113702 汇总	373.421
100	113703 汇总	355.026
100	113704 汇总	396.41
100	113705 汇总	437.83
100	113706 汇总	484.283
100	113707 汇总	503.306
100	113708 汇总	394.608
100	113709 汇总	463.857
100	113710 汇总	427.251
100	113711 汇总	388.71
100	113712 汇总	542.068
100	114337 汇总	53.2663
100	114338 汇总	362.564
100	114342 汇总	450.295
100	114343 汇总	398.985
100	114344 汇总	472.549
100	114345 汇总	476.364
100	114346 汇总	411.882
100	114347 汇总	459.56
100	114348 汇总	416.568
100	114349 汇总	399.974
100	114350 汇总	414.165
100	114351 汇总	373.932
100	114352 汇总	464.414
100	114353 汇总	471.438
100	114354 汇总	445.884
100	114356 汇总	436.918
100	114976 汇总	15.8914
100	114977 汇总	137.333
100	114978 汇总	118.834
100	114979 汇总	213.114
100	114981 汇总	224.935
100	114992 汇总	230.383
100	114993 汇总	431.11
100	114994 汇总	493.423
100	114995 汇总	447.725
100	114996 汇总	446.608
100	114997 汇总	517.59
100	114998 汇总	449.149
100	114999 汇总	413.28
100	115000 汇总	473.936
100	115626 汇总	248.831
100	115627 汇总	397.093
100	115628 汇总	569.399
100	115629 汇总	629.596
100	115630 汇总	96.04
100	115631 汇总	374.316
100	115632 汇总	160.022
100	115633 汇总	360.228
100	115634 汇总	75.2228
100	115635 汇总	213.891
100	115637 汇总	231.889
100	115639 汇总	102.305
100	115641 汇总	252.296
100	115642 汇总	485.55
100	115643 汇总	502.891
100	115644 汇总	472.721
100	115645 汇总	466.915
100	115646 汇总	464.727
100	115647 汇总	426.914
100	115648 汇总	464.514
100	115649 汇总	502.884
100	115650 汇总	487.084
100	115651 汇总	475.425
100	116276 汇总	456.242
100	116277 汇总	268.948
100	116278 汇总	417.422
100	116279 汇总	396.267
100	116280 汇总	471.058
100	116281 汇总	413.672
100	116282 汇总	460.774
100	116283 汇总	421.962
100	116284 汇总	382.913
100	116285 汇总	400.482
100	116286 汇总	428.118
100	116287 汇总	249.166
100	116288 汇总	158.09
100	116290 汇总	208.025
100	116291 汇总	37.3023
100	116292 汇总	406.722
100	116293 汇总	260.644
100	116294 汇总	476.831
100	116295 汇总	374.282
100	116296 汇总	493.945
100	116297 汇总	498.304
100	116298 汇总	455.855
100	116924 汇总	219.899
100	116927 汇总	505.934
100	116928 汇总	534.636
100	116929 汇总	424.468
100	116930 汇总	426.607
100	116931 汇总	382.707
100	116932 汇总	473.577
100	116933 汇总	377.011
100	116934 汇总	356.661
100	116935 汇总	327.56
100	116936 汇总	43.0757
100	116944 汇总	481.241
100	117574 汇总	605.287
100	117575 汇总	499.391
100	117576 汇总	551.536
100	117577 汇总	428.256
100	117578 汇总	391.443
100	117579 汇总	379.29
100	117580 汇总	406.305
100	117581 汇总	415.025
100	117582 汇总	380.864
100	117583 汇总	391.841
100	117584 汇总	283.928
100	117585 汇总	181.896
100	118222 汇总	574.838
100	118223 汇总	524.09
100	118224 汇总	476.195
100	118225 汇总	535.03
100	118226 汇总	410.731
100	118227 汇总	439.68
100	118228 汇总	430.761
100	118229 汇总	376.403
100	118230 汇总	421.291
100	118231 汇总	240.292
100	118232 汇总	411.791
100	118871 汇总	436.318
100	118872 汇总	560.923
100	118873 汇总	486.575
100	118874 汇总	432.079
100	118875 汇总	485.022
100	118876 汇总	434.457
100	118877 汇总	356.96
100	118878 汇总	106.369
100	118880 汇总	26.1656
100	119518 汇总	80.791
100	119519 汇总	504.337
100	119520 汇总	567.248
100	119521 汇总	509.893
100	119522 汇总	486.125
100	119523 汇总	417.394
100	119524 汇总	358.826
100	119525 汇总	140.976
100	120165 汇总	124.45
100	120166 汇总	192.38
100	120167 汇总	563.358
100	120168 汇总	516.474
100	120169 汇总	493.473
100	120170 汇总	507.718
100	120171 汇总	375.14
100	120172 汇总	417.501
100	120813 汇总	276.287
100	120814 汇总	529.216
100	120815 汇总	575.912
100	120816 汇总	513.528
100	120817 汇总	457.335
100	120818 汇总	413.803
100	120820 汇总	28.9067
100	121462 汇总	549.7
100	121463 汇总	500.138
100	121464 汇总	500.933
100	121465 汇总	412.284
100	121466 汇总	132.87
100	121499 汇总	220.991
100	121501 汇总	175.994
100	122113 汇总	33.6009
100	122146 汇总	59.7351
100	122147 汇总	406.265
100	122148 汇总	401.739
100	122149 汇总	320.905
100	122794 汇总	262.499
100	122795 汇总	476.218
100	122796 汇总	401.248
100	122797 汇总	433.8
100	122798 汇总	317.592
100	122799 汇总	356.64
100	122800 汇总	201.718
100	122801 汇总	368.619
100	122803 汇总	74.8797
100	123441 汇总	131.575
100	123442 汇总	238.053
100	123443 汇总	477.254
100	123444 汇总	439.39
100	123445 汇总	377.024
100	123446 汇总	372.008
100	123447 汇总	363.388
100	123448 汇总	342.452
100	123449 汇总	427.176
100	123450 汇总	221.713
100	124088 汇总	5.19118
100	124089 汇总	423.641
100	124090 汇总	467.281
100	124091 汇总	501.316
100	124092 汇总	447.073
100	124093 汇总	398.163
100	124094 汇总	366.511
100	124095 汇总	372.126
100	124096 汇总	354.297
100	124097 汇总	383.939
100	124098 汇总	345.297
100	124103 汇总	265.841
100	124104 汇总	0.903268
100	124735 汇总	35.14
100	124736 汇总	220.779
100	124737 汇总	439.583
100	124738 汇总	465.074
100	124739 汇总	353.818
100	124740 汇总	410.194
100	124741 汇总	409.653
100	124742 汇总	327.675
100	124743 汇总	360.859
100	124744 汇总	306.84
100	124745 汇总	367.264
100	124746 汇总	390.081
100	124750 汇总	34.8404
100	124751 汇总	53.1293
100	124752 汇总	51.9227
100	125383 汇总	252.114
100	125384 汇总	281.327
100	125385 汇总	396.44
100	125386 汇总	367.783
100	125387 汇总	391.758
100	125388 汇总	320.241
100	125389 汇总	346.495
100	125390 汇总	361.32
100	125391 汇总	341.935
100	125392 汇总	371.166
100	125393 汇总	380.504
100	125394 汇总	361.7
100	125395 汇总	141.773
100	126031 汇总	419.079
100	126032 汇总	425.534
100	126033 汇总	366.011
100	126036 汇总	292.307
100	126037 汇总	362.02
100	126038 汇总	320.67
100	126039 汇总	329.918
100	126040 汇总	340.962
100	126042 汇总	303.375
100	126044 汇总	156.546
100	126045 汇总	174.023
100	126046 汇总	9.33371
100	126047 汇总	11.5629
100	126678 汇总	249.315
100	126680 汇总	407.068
100	126681 汇总	324.152
100	126682 汇总	336.936
100	126685 汇总	344.581
100	126686 汇总	341.834
100	126687 汇总	321.797
100	126689 汇总	341.953
100	126691 汇总	316.435
100	126693 汇总	400.296
100	126694 汇总	242.163
100	126695 汇总	163.297
100	127328 汇总	359.065
100	127329 汇总	386.291
100	127330 汇总	363.015
100	127331 汇总	332.715
100	127332 汇总	353.709
100	127333 汇总	364.696
100	127334 汇总	343.632
100	127335 汇总	351.931
100	127336 汇总	352.833
100	127337 汇总	308.488
100	127338 汇总	342.428
100	127340 汇总	334.75
100	127341 汇总	359.444
100	127342 汇总	303.499
100	127343 汇总	237.89
100	127344 汇总	63.3101
100	127355 汇总	194.148
100	127357 汇总	78.3814
100	127977 汇总	336.796
100	127978 汇总	348.261
100	127979 汇总	332.951
100	127980 汇总	361.394
100	127981 汇总	328.424
100	127982 汇总	301.077
100	127983 汇总	292.795
100	127984 汇总	341.894
100	127985 汇总	334.675
100	127986 汇总	305.46
100	127987 汇总	313.759
100	127988 汇总	376.805
100	127989 汇总	180.757
100	127990 汇总	284.753
100	128004 汇总	340.129
100	128005 汇总	295.3
100	128006 汇总	185.897
100	128009 汇总	200.682
100	128010 汇总	3.81711
100	128011 汇总	187.954
100	128625 汇总	328.588
100	128626 汇总	290.831
100	128627 汇总	265.206
100	128628 汇总	337.599
100	128629 汇总	306.029
100	128630 汇总	334.922
100	128631 汇总	318.071
100	128632 汇总	293.463
100	128633 汇总	281.164
100	128634 汇总	291.257
100	128635 汇总	308.694
100	128636 汇总	180.654
100	128654 汇总	305.801
100	128656 汇总	317.196
100	128658 汇总	302.395
100	128659 汇总	295.64
100	128660 汇总	330.744
100	128661 汇总	307.543
100	129274 汇总	298.198
100	129275 汇总	362.565
100	129276 汇总	277.327
100	129277 汇总	264.959
100	129278 汇总	339.829
100	129281 汇总	289.053
100	129282 汇总	304.753
100	129283 汇总	281.038
100	129284 汇总	109.688
100	129298 汇总	282.019
100	129301 汇总	278.099
100	129302 汇总	279.732
100	129305 汇总	332.364
100	129308 汇总	332.436
100	129310 汇总	368.494
100	129311 汇总	325.245
100	129312 汇总	318.367
100	129921 汇总	296.933
100	129922 汇总	287.55
100	129923 汇总	267.119
100	129924 汇总	266.703
100	129928 汇总	315.47
100	129929 汇总	312.548
100	129930 汇总	335.05
100	129931 汇总	286.377
100	129932 汇总	186.293
100	129933 汇总	26.2526
100	129942 汇总	220.04
100	129943 汇总	250.023
100	129945 汇总	283.586
100	129950 汇总	264.457
100	129954 汇总	338.161
100	129955 汇总	247.537
100	130570 汇总	270.878
100	130571 汇总	264.562
100	130572 汇总	270.975
100	130573 汇总	277.735
100	130574 汇总	259.944
100	130577 汇总	257.719
100	130578 汇总	277.731
100	130579 汇总	311.508
100	130580 汇总	279.576
100	130581 汇总	172.997
100	130590 汇总	262.259
100	130593 汇总	301.148
100	130597 汇总	248.37
100	130599 汇总	326.946
100	130601 汇总	327.183
100	130604 汇总	338.889
100	130606 汇总	370.074
100	131217 汇总	368.309
100	131218 汇总	298.468
100	131219 汇总	346.084
100	131220 汇总	237.484
100	131221 汇总	338.985
100	131222 汇总	327.748
100	131223 汇总	288.355
100	131224 汇总	309.468
100	131225 汇总	319.663
100	131228 汇总	302.453
100	131229 汇总	242.988
100	131230 汇总	106.471
100	131231 汇总	107.512
100	131238 汇总	258.203
100	131239 汇总	250.284
100	131240 汇总	303.102
100	131241 汇总	314.529
100	131246 汇总	309.416
100	131868 汇总	380.406
100	131871 汇总	332.443
100	131874 汇总	303.502
100	131876 汇总	291.455
100	131877 汇总	301.849
100	131878 汇总	285.002
100	131879 汇总	286.337
100	131880 汇总	172.714
100	131881 汇总	205.883
100	131882 汇总	11.1285
100	131883 汇总	68.2712
100	131893 汇总	276.242
100	131896 汇总	256.268
100	131901 汇总	269.774
100	132514 汇总	411.912
100	132515 汇总	345.303
100	132516 汇总	354.265
100	132523 汇总	255.28
100	132527 汇总	270.426
100	132528 汇总	328.19
100	132529 汇总	291.352
100	132530 汇总	332.773
100	132531 汇总	299.464
100	132532 汇总	122.672
100	132533 汇总	53.6414
100	132538 汇总	242.754
100	132539 汇总	224.784
100	132540 汇总	261.239
100	132541 汇总	288.333
100	132543 汇总	261.298
100	132545 汇总	245.63
100	133169 汇总	282.516
100	133170 汇总	283.674
100	133171 汇总	296.642
100	133174 汇总	278.218
100	133175 汇总	309.784
100	133176 汇总	325.031
100	133177 汇总	300.881
100	133178 汇总	295.719
100	133179 汇总	297.126
100	133180 汇总	293.942
100	133181 汇总	177.289
100	133188 汇总	226.868
100	133189 汇总	243.171
100	133190 汇总	297.674
100	133191 汇总	342.211
100	133192 汇总	268.197
100	133193 汇总	265.612
100	133816 汇总	304.989
100	133817 汇总	315.889
100	133818 汇总	308.987
100	133819 汇总	326.409
100	133820 汇总	267.349
100	133821 汇总	314.44
100	133822 汇总	299.51
100	133823 汇总	279.848
100	133824 汇总	278.091
100	133827 汇总	247.949
100	133828 汇总	278.332
100	133829 汇总	210.031
100	133838 汇总	154.171
100	133839 汇总	259.771
100	133840 汇总	287.743
100	133841 汇总	257.818
100	133842 汇总	259.918
100	133843 汇总	279.569
100	133844 汇总	229.484
100	134463 汇总	387.981
100	134464 汇总	305.119
100	134466 汇总	303.238
100	134468 汇总	258.773
100	134469 汇总	256.964
100	134470 汇总	290.186
100	134472 汇总	255.17
100	134473 汇总	284.756
100	134474 汇总	246.723
100	134475 汇总	254.756
100	134476 汇总	236.01
100	134477 汇总	283.822
100	134481 汇总	27.7128
100	134486 汇总	72.9952
100	134488 汇总	290.033
100	134489 汇总	273.435
100	134491 汇总	308.44
100	135113 汇总	335.192
100	135114 汇总	307.218
100	135116 汇总	319.592
100	135117 汇总	263.056
100	135118 汇总	277.744
100	135120 汇总	254.828
100	135121 汇总	252.706
100	135122 汇总	265.947
100	135123 汇总	276.856
100	135124 汇总	272.856
100	135125 汇总	276.211
100	135126 汇总	264.947
100	135127 汇总	260.282
100	135128 汇总	152.997
100	135129 汇总	318.82
100	135131 汇总	345.742
100	135132 汇总	252.086
100	135136 汇总	278.59
100	135143 汇总	260.248
100	135765 汇总	302.646
100	135768 汇总	279.95
100	135771 汇总	278.68
100	135773 汇总	287.034
100	135774 汇总	344.227
100	135775 汇总	290.603
100	135776 汇总	300.41
100	135777 汇总	322.997
100	135778 汇总	315.133
100	135779 汇总	361.003
100	136420 汇总	277.999
100	136421 汇总	284.133
100	136422 汇总	308.248
100	136423 汇总	277.481
100	136424 汇总	309.178
100	136425 汇总	215.888
100	136427 汇总	309.753
100	137065 汇总	279.908
100	137067 汇总	254.767
100	137068 汇总	245.976
100	137069 汇总	240.466
100	137070 汇总	246.598
100	137072 汇总	266.071
100	137073 汇总	206.639
100	137074 汇总	295.838
100	137716 汇总	240.504
100	137718 汇总	269.397
100	137720 汇总	226.098
100	137721 汇总	263.598
100	137722 汇总	264.133
100	138366 汇总	199.344
100	138367 汇总	240.337

## Sheet: Sheet4
面积	长度
10	43.8644
10	54.7218
10	53.0116
10	64.9053
10	75.7768
10	31.9864
10	42.3141
10	75.056
10	33.4473
10	37.1042
10	45.5066
10	64.4908
10	34.9408
10	46.7105
10	43.5897
10	55.1589
10	46.4555
10	63.3077
10	37.3701
10	39.268
10	60.7168
10	43.8275
10	40.1896
10	58.3054
10	75.6883
10	55.8589
10	60.8501
10	50.2282
10	47.1811
10	45.9327
10	61.0522
10	50.3395
10	53.3375
10	47.0649
10	68.8961
10	63.7683
10	63.2394
10	47.3072
10	54.0428
10	66.3591
10	48.2892
10	56.6868
10	57.0408
10	59.1656
10	66.2703
10	56.9137
10	44.3773
10	71.066
10	54.0451
10	61.8481
10	44.763
10	26.8458
10	56.3742
10	51.5127
10	57.1684
10	56.9784
10	65.2047
10	64.5837
10	63.9941
10	82.5537
10	55.9687
10	57.4377
10	52.0102
10	64.9086
10	57.7931
10	48.1423
10	79.498
10	55.8791
10	66.002
10	49.6907
10	72.5185
10	40.7715
10	53.1443
10	55.5535
10	59.8079
10	64.3135
10	63.6281
10	43.3952
10	61.3224
10	55.2877
10	55.1835
10	47.1896
10	57.2796
10	63.9715
10	42.1657
10	51.2261
10	73.7398
10	58.6486
10	57.7067
10	52.3119
10	49.5984
10	66.5995
10	65.84
10	65.3924
10	56.7571
10	74.1231
10	83.4192
10	71.5505
10	65.4326
10	60.3654
10	56.3623
10	69.5356
10	53.2078
10	50.0865
10	58.7311
10	58.4883
10	63.3475
10	55.5852
10	65.0767
10	64.5584
10	67.3806
10	57.0793
10	66.921
10	62.4143
10	58.4805
10	62.9309
10	44.3403
10	49.0271
10	69.201
10	70.3566
10	69.917
10	56.6595
10	71.928
10	49.3522
10	74.2592
10	45.3985
10	63.0968
10	56.4839
10	57.3219
10	40.7764
10	39.2074
10	57.6981
10	68.9063
10	52.0053
10	72.094
10	72.636
10	57.8773
10	57.813
10	34.1166
10	71.0294
10	62.7665
10	64.3345
10	74.1441
10	58.0456
10	64.0972
10	55.4548
10	45.9015
10	59.5207
10	64.2919
10	52.3726
10	63.6506
10	75.233
10	61.9347
10	56.0032
10	35.8571
10	43.9997
10	77.3898
10	41.9624
10	62.8845
10	34.2117
10	57.8662
10	69.848
10	79.0527
10	71.3695
10	73.7632
10	93.215
10	76.4943
10	45.7818
10	18.6556
10	42.6269
10	55.0613
10	77.5659
10	33.6654
10	46.5957
10	64.1594
10	79.3419
10	42.6487
10	75.2429
10	76.8243
10	49.7713
10	66.5992
10	50.7453
10	75.6037
10	70.1053
10	63.2213
10	42.1033
10	55.3688
10	62.8957
10	50.2144
10	41.8068
10	99.2734
10	44.2405
10	83.3713
10	35.5518
10	59.0967
10	71.3578
10	92.1435
10	32.4978
10	43.5453
10	81.2603
10	34.1381
10	74.1121
10	56.3502
10	57.0746
10	69.9387
10	57.0394
10	13.7788
10	40.6675
10	49.8154
10	55.95
10	52.3149
10	75.627
10	82.32
10	70.7615
10	60.919
10	42.0303
10	31.0189
10	46.2204
10	37.5735
10	50.4333
10	61.759
10	33.3615
10	69.4461
10	42.5888
10	45.3324
10	72.004
10	56.4493
10	54.2059
10	76.892
10	39.6718
10	44.1213
10	40.5002
10	45.4144
10	77.4797
10	58.5867
10	82.1277
10	45.1505
10	42.3796
10	58.6258
10	67.9362
10	54.0951
10	55.174
10	35.8292
10	39.337
10	64.2708
10	73.7455
10	70.6203
10	51.6
10	105.044
10	109.975
10	59.5825
10	83.9119
10	77.754
10	74.9879
10	82.2619
10	75.1498
10	63.994
10	77.9238
10	78.84
10	116.513
10	79.2585
10	29.3862
10	79.1111
10	81.7115
10	65.3179
10	58.3293
10	56.5202
10	41.5276
10	52.6153
10	88.4047
10	69.1976
10	61.4894
10	82.6515
10	61.6313
10	53.6459
10	86.5189
10	66.3168
10	66.7296
10	53.7959
10	64.5039
10	46.4937
10	95.4798
10	81.4784
10	81.4503
10	64.0321
10	69.6263
10	42.4807
10	84.1467
10	30.5094
10	66.7686
10	38.9393
10	64.1717
10	50.7193
10	58.6464
10	73.5042
10	75.91
10	77.2177
10	30.9284
10	56.1136
10	56.2075
10	43.5116
10	66.8436
10	76.3538
10	57.048
10	73.5474
10	70.6947
10	61.2743
10	53.0752
10	47.3511
10	69.1447
10	47.4583
10	57.431
10	52.5145
10	43.7392
10	43.2598
10	52.613
10	64.7782
10	47.6225
10	44.1907
10	38.6762
10	67.8125
10	51.5971
10	50.6171
10	63.3457
10	74.2549
10	49.5296
10	43.364
10	71.0164
10	91.0497
10	56.4916
10	76.6413
10	51.6699
10	58.2878
10	67.8842
10	57.3054
10	36.8643
10	44.5876
10	41.9553
10	59.5001
10	49.3076
10	90.3596
10	78.9471
10	65.1999
10	66.8538
10	93.2607
10	63.9399
10	76.5929
10	48.4545
10	64.0018
10	53.636
10	72.5848
10	55.0749
10	54.7186
10	58.4459
10	50.0178
10	52.4776
10	55.4938
10	68.5072
10	73.2386
10	95.4952
10	76.964
10	85.9614
10	67.2687
10	67.3911
10	57.6919
10	71.0422
10	92.3321
10	65.5051
10	63.9618
10	45.3928
10	53.4386
10	78.1439
10	63.3566
10	73.8923
10	34.8762
10	40.3465
10	66.5717
10	52.3316
10	54.6572
10	52.8214
10	99.5079
10	64.4759
10	91.4699
10	71.2306
10	93.2426
10	63.8949
10	79.4792
10	78.9557
10	73.6699
10	53.73
10	68.9678
10	57.0851
10	82.9738
10	66.5939
10	78.297
10	77.6406
10	92.883
10	59.5927
10	51.0715
10	55.9142
10	71.5479
10	71.7353
10	38.023
10	57.7391
10	73.3518
10	50.9051
10	61.4393
10	53.0333
10	43.9587
10	38.8579
10	72.776
10	75.007
10	76.8231
10	81.8649
10	62.2668
10	50.3296
10	73.3373
10	52.2836
10	82.6501
10	43.9324
10	63.4738
10	54.0274
10	43.7672
10	47.458
10	67.5384
10	48.6564
10	64.0258
10	48.6603
10	72.1341
10	43.9394
10	57.1941
10	67.5691
10	74.5081
10	63.4492
10	58.6921
10	87.4023
10	69.4924
10	79.5828
10	81.3362
10	71.3687
10	57.6315
10	57.2383
10	70.6469
10	67.9575
10	72.9917
10	53.1961
10	49.0953
10	56.3511
10	36.2491
10	76.257
10	33.8593
10	65.9939
10	50.6296
10	65.9653
10	45.376
10	46.104
10	49.3442
10	71.1187
10	39.4236
10	42.9479
10	53.3393
10	57.4946
10	53.7462
10	45.3966
10	56.6426
10	68.0435
10	75.1556
10	87.9553
10	70.9336
10	78.1498
10	85.7598
10	61.6313
10	62.1488
10	54.8186
10	52.9437
10	55.908
10	74.105
10	74.0248
10	84.9409
10	48.9662
10	56.843
10	49.804
10	48.1949
10	65.638
10	64.2712
10	76.7042
10	47.6506
10	60.947
10	58.0844
10	73.6365
10	65.4196
10	72.6317
10	53.9935
10	67.5983
10	84.5249
10	51.0646
10	52.7288
10	73.6273
10	54.2098
10	70.9913
10	61.8376
10	60.1753
10	71.1738
10	37.8391
10	40.7017
10	55.2906
10	74.5123
10	65.8681
10	37.9377
10	73.6686
10	56.4034
10	48.5798
10	35.2623
10	63.6452
10	61.7807
10	69.5
10	51.3422
10	68.1977
10	68.2415
10	68.122
10	78.9048
10	79.8774
10	57.0247
10	68.2854
10	59.9157
10	62.9061
10	39.2673
10	55.867
10	40.3809
10	61.635
10	64.1172
10	34.9488
10	65.3793
10	41.2128
10	57.8991
10	74.1847
10	63.9792
10	67.0871
10	63.0355
10	64.8933
10	55.4345
10	51.3469
10	33.6375
10	83.374
10	57.5715
10	68.3409
10	75.0221
10	69.3308
10	43.1002
10	54.159
10	77.2001
10	61.1123
10	27.6354
10	46.1275
10	46.39
10	50.0451
10	32.7198
10	37.7446
10	48.5165
10	62.1014
10	64.4561
10	54.5072
10	72.5138
10	81.7159
10	47.8996
10	73.1773
10	53.242
10	66.539
10	81.6239
10	60.2879
10	89.5414
10	65.4355
10	66.2724
10	59.922
10	69.6284
10	57.7395
10	53.6248
10	73.5954
10	74.4475
10	68.6777
10	60.79
10	50.2377
10	50.2479
10	43.0962
10	61.7608
10	59.1791
10	51.5558
10	47.2488
10	44.9539
10	74.1792
10	65.8487
10	53.5734
10	66.2234
10	95.3663
10	55.7894
10	67.4914
10	71.2002
10	94.2893
10	38.4495
10	60.9793
10	81.718
10	66.3602
10	64.8399
10	58.3121
10	55.0262
10	67.1277
10	75.4197
10	72.4056
10	53.3674
10	42.2989
10	62.1268
10	59.8161
10	60.7568
10	59.0457
10	53.9945
10	66.4536
10	61.8428
10	61.6963
10	45.1771
10	73.6611
10	51.3494
10	62.1986
10	62.4953
10	57.1787
10	67.8619
10	74.8795
10	67.9822
10	67.8963
10	61.5285
10	47.5822
10	75.9066
10	60.5372
10	58.3049
10	67.7187
10	67.5053
10	57.1879
10	53.7648
10	66.4421
10	50.779
10	62.5913
10	52.0734
10	60.3319
10	56.3392
10	44.7775
10	49.234
10	54.3875
10	47.0876
10	49.2485
10	54.8423
10	60.293
10	35.7155
10	60.8942
10	60.0179
10	56.2731
10	46.9669
10	39.1082
10	67.5789
10	57.5529
10	69.1059
10	33.0702
10	56.7001
10	36.2046
10	32.7688
10	67.143
10	50.096
10	51.1436
10	53.9749
10	47.8389
10	66.0281
10	41.7812
10	52.1171
10	46.6937
10	56.1333
10	52.005
10	47.7845
10	50.7175
10	42.2883
10	73.9092
10	49.3635
10	50.8671
10	69.4823
10	51.6553
10	59.1326
10	40.1367
10	71.6005
10	16.1035
10	60.7165
10	46.2312
10	46.4313
10	56.8818
10	48.6102
10	61.8012
10	52.8077
10	68.0088
10	25.3423
10	42.2757
10	47.4709
10	58.738
10	30.0181
10	37.7908
10	41.3251
10	63.076
10	47.139
10	46.6706
10	56.5143
10	44.9352
10	48.3302
10	56.7536
10	39.4807
10	40.5516
10	40.0197
10	54.6212
10	65.8056
10	55.0735
10	26.438
10	68.7514
10	33.3536
10	48.9137
10	40.9503
10	64.448
10	54.4301
10	75.7282
10	62.8253
10	44.1445
10	73.7628
10	47.8063
10	32.9733
10	38.2189
10	66.9902
10	65.6104
10	55.1929
10	27.6185
10	48.6595
10	66.7487
10	40.8313
10	46.9417
10	43.2995
10	46.2297
10	55.187
10	60.5408
10	54.0444
10	61.876
10	40.5644
10	62.2753
10	34.9645
10	47.8624
10	58.0886
10	48.639
10	69.2575
10	63.5883
10	38.7222
10	63.0817
10	33.4321
10	29.2512
10	39.032
10	59.4302
10	37.7038
10	72.702
10	50.287
10	36.3551
10	50.934
10	50.9945
10	70.7905
10	33.4869
10	61.4733
10	68.7572
10	44.657
10	65.6202
10	55.7509
10	49.9206
10	52.4141
10	58.979
10	38.8914
10	40.235
10	47.743
10	59.8231
10	40.2766
10	33.6593
10	58.9733
10	68.4976
10	53.3822
10	60.0978
10	48.7786
10	39.3727
10	36.9623
10	87.8336
10	29.1567
10	55.5841
10	59.6455
10	52.2594
10	51.292
10	74.2963
10	51.2379
10	51.478
10	61.7381
10	55.858
10	67.0081
10	50.3382
10	54.5528
10	47.3576
10	55.7804
10	40.4291
10	59.4888
10	49.9725
10	41.9009
10	35.6893
10	83.9737
10	52.8938
10	46.8877
10	58.4107
10	31.241
10	47.7006
10	79.5195
10	33.8619
10	51.4113
10	47.1087
10	68.7892
10	59.8611
10	38.1074
10	53.1783
10	41.7453
10	46.5098
10	30.9905
10	34.6881
10	53.275
10	37.7732
10	61.5489
10	57.4321
10	65.956
10	48.6637
10	50.241
10	55.1347
10	52.4228
10	48.602
10	43.7234
10	58.6035
10	45.2261
10	39.3003
10	58.3169
10	52.8103
10	80.7146
10	54.9305
10	50.0148
10	66.6283
10	50.7644
10	56.5232
10	74.7065
10	51.2316
10	38.3066
10	60.5396
10	51.0055
10	46.9145
10	32.5146
10	40.5458
10	60.8778
10	26.959
10	56.1586
10	50.6432
10	42.8339
10	46.8804
10	59.3227
10	46.2936
10	65.3275
10	23.8302
10	68.5867
10	67.8996
10	26.2013
10	60.0268
10	34.8295
10	59.5142
10	46.6779
10	52.7822
10	26.6478
10	49.9775
10	59.1312
10	24.963
10	29.664
10	48.2164
10	45.7008
10	39.1411
10	50.3327
10	36.0592
10	85.7085
10	44.1279
10	46.8741
10	71.224
10	59.1197
10	67.6952
10	44.2006
10	69.5263
10	53.1801
10	58.0155
10	43.5251
10	61.1744
10	31.3946
10	49.3743
10	39.524
10	54.0358
10	54.8441
10	49.0032
10	68.888
10	43.2069
10	70.5157
10	68.1867
10	57.9683
10	47.5995
10	36.3452
10	45.0078
10	51.6522
10	61.3778
10	46.591
10	49.2614
10	41.1001
10	55.76
10	62.5627
10	71.3241
10	66.9289
10	61.4404
10	49.9035
10	63.9801
10	72.9223
10	79.7105
10	78.3224
10	66.3943
10	60.2845
10	81.2498
10	95.7015
10	50.1456
10	54.8113
10	61.4461
10	54.8597
10	43.4183
10	40.7833
10	68.2748
10	64.1941
10	48.7467
10	71.6131
10	66.0573
10	52.2385
10	43.2449
10	57.872
10	51.2215
10	45.8657
10	42.3208
10	45.1769
10	27.8012
10	24.7519
10	47.9287
10	42.8621
10	33.1955
10	41.7591
10	59.4113
10	71.4567
10	65.3863
10	45.5703
10	35.7161
10	50.3339
10	40.6186
10	16.9554
10	75.4819
10	51.0311
10	56.463
10	31.2005
10	51.1674
10	36.9736
10	63.6331
10	52.3106
10	69.1816
10	60.8805
10	66.7244
10	80.0505
10	73.9943
10	51.6186
10	42.7793
10	50.5967
10	66.825
10	58.1034
10	86.3625
10	90.0226
10	79.9736
10	64.1405
10	55.2544
10	58.6395
10	52.4854
10	50.0787
10	44.5075
10	35.7166
10	56.135
10	55.04
10	41.8219
10	47.2066
10	31.5735
10	43.7524
10	37.9364
10	62.2547
10	11.2124
10	70.3459
10	82.5878
10	75.7664
10	72.2611
10	42.3192
10	62.3576
10	44.9229
10	42.8935
10	63.9433
10	63.9404
10	45.1015
10	59.3933
10	35.1041
10	60.9531
10	50.5382
10	52.3088
10	63.9928
10	51.5296
10	30.9175
10	39.0564
10	75.4853
10	91.2211
10	55.6458
10	67.7358
10	44.548
10	64.1891
10	48.2452
10	46.2831
10	56.6399
10	62.0063
10	63.1167
10	55.6642
10	51.821
10	67.3593
10	54.4356
10	59.2363
10	58.4547
10	68.0685
10	55.7744
10	70.8471
10	56.8884
10	42.7899
10	65.1727
10	49.929
10	54.2585
10	65.6845
10	63.7108
10	53.2486
10	50.2275
10	65.3503
10	81.375
10	53.6046
10	81.4711
10	68.2474
10	41.6505
10	47.5454
10	53.2204
10	71.4905
10	51.1545
10	39.4136
10	29.5805
10	35.49
10	60.273
10	51.8836
10	44.8321
10	54.3114
10	52.2537
10	44.2033
10	71.7126
10	25.163
10	67.5858
10	64.6932
10	41.5788
10	51.9906
10	63.8768
10	64.7589
10	66.9945
10	62.838
10	68.5965
10	63.0103
10	63.6778
10	53.4701
10	53.174
10	51.4438
10	45.8375
10	71.4701
10	49.5358
10	53.9594
10	45.5671
10	61.6984
10	63.1048
10	55.5587
10	66.1173
10	50.6177
10	43.9279
10	36.6547
10	79.4114
10	50.1168
10	57.2619
10	57.754
10	34.2373
10	50.8494
10	59.6201
10	19.8918
10	46.9151
10	84.2595
10	45.2227
10	56.102
10	49.1818
10	46.2815
10	62.3041
10	44.6652
10	42.5772
10	59.143
10	36.4854
10	23.1704
10	30.1994
10	55.1845
10	33.1459
10	68.0539
10	58.9814
10	58.3197
10	52.5412
10	36.4561
10	48.2884
10	51.6955
10	42.2359
10	65.3829
10	53.1149
10	41.2352
10	58.0687
10	66.0397
10	71.7277
10	50.3854
10	64.4331
10	62.1352
10	73.2717
10	62.4352
10	64.44
10	48.4476
10	61.2623
10	44.6677
10	41.2027
10	69.124
10	43.172
10	55.69
10	43.528
10	60.2006
10	52.8103
10	70.2996
10	51.9905
10	37.0563
10	45.9016
10	62.9413
10	35.093
10	41.0109
10	50.763
10	72.6468
10	41.6264
10	52.5332
10	58.2989
10	54.6259
10	61.097
10	62.3777
10	54.0226
10	45.992
10	51.6994
10	65.4149
10	53.0816
10	43.4805
10	64.5278
10	43.3113
10	35.8831
10	70.3058
10	48.1184
10	78.1143
10	45.1979
10	67.042
10	48.8635
10	59.1488
10	53.5012
10	44.6854
10	76.8678
10	65.1337
10	66.1201
10	26.2287
10	52.6921
10	46.7698
10	45.9603
10	58.4988
10	40.0076
10	34.2994
10	46.7044
10	52.2277
10	44.9502
10	39.9495
10	64.6911
10	66.9658
10	54.9215
10	51.0407
10	47.7801
10	67.1562
10	59.5839
10	46.388
10	34.7185
10	33.0568
10	49.7634
10	45.8281
10	52.6785
10	44.5406
10	47.7555
10	55.1579
10	50.1179
10	57.2243
10	45.4381
10	58.6423
10	53.7924
10	54.71
10	43.4259
10	48.9363
10	46.3737
10	38.2563
10	47.6549
10	68.2757
10	27.0948
10	66.0297
10	36.6696
10	55.4992
10	25.8977
10	62.1474
10	34.1255
10	72.2077
10	77.5893
10	48.7516
10	57.3394
10	54.4258
10	55.3203
10	59.9252
10	52.0152
10	67.1785
10	55.982
10	62.0037
10	55.5534
10	52.3122
10	61.4563
10	43.684
10	63.664
10	37.8861
10	49.5619
10	49.5846
10	40.7136
10	51.1166
10	57.4308
10	47.4901
10	33.9268
10	67.2701
10	62.1572
10	47.9594
10	46.016
10	35.2582
10	39.6175
10	33.06
10	72.4564
10	65.3607
10	54.0069
10	65.2857
10	33.698
10	62.5067
10	42.5831
10	52.9435
10	55.4363
10	50.8079
10	35.3921
10	59.1128
10	66.7686
10	62.9204
10	33.4294
10	37.8572
10	54.5238
10	47.6355
10	62.4582
10	49.0549
10	54.4254
10	47.7889
10	49.7576
10	39.7614
10	50.8442
10	45.133
10	56.8133
10	46.6812
10	52.5178
10	35.0155
10	75.1149
10	52.542
10	39.8265
10	36.1928
10	53.9003
10	52.039
10	40.5666
10	70.8669
10	61.3353
10	67.9842
10	47.5641
10	56.1741
10	58.9448
10	43.9973
10	52.3304
10	54.5903
10	65.8507
10	68.2345
10	69.6782
10	73.6162
10	62.0658
10	58.1272
10	42.6716
10	69.2315
10	68.6928
10	73.8997
10	71.5451
10	74.389
10	42.2638
10	82.1255
10	35.1647
10	68.8284
10	40.8869
10	37.7399
10	66.3604
10	33.8456
10	55.1113
10	49.002
10	42.5342
10	76.8999
10	94.5478
10	49.8134
10	55.3129
10	58.5336
10	32.9209
10	56.1518
10	38.3668
10	38.9417
10	57.1914
10	64.0609
10	55.7594
10	34.057
10	73.136
10	55.1959
10	71.1849
10	66.1902
10	70.2854
10	41.5575
10	56.4507
10	29.4353
10	54.8979
10	74.6828
10	61.5665
10	52.7382
10	53.1338
10	32.052
10	71.6991
10	48.0253
10	45.6741
10	57.725
10	41.2419
10	36.6204
10	50.3902
10	64.1523
10	55.1336
10	50.0792
10	52.2241
10	66.684
10	72.0054
10	85.0403
10	65.0356
10	55.6899
10	62.1268
10	50.099
10	38.3914
10	68.3112
10	52.7057
10	60.9305
10	63.9145
10	39.1042
10	58.0949
10	35.637
10	51.326
10	68.1236
10	86.2935
10	32.3409
10	33.3465
10	56.0407
10	48.4792
10	68.0769
10	42.5222
10	33.6602
10	41.5977
10	43.7668
10	50.7078
10	54.7059
10	41.3422
10	55.9979
10	64.0407
10	68.9258
10	52.1988
10	67.3751
10	54.822
10	53.8786
10	47.5971
10	36.0979
10	49.1373
10	20.1113
10	51.9927
10	44.7879
10	37.0762
10	64.1688
10	60.4089
10	57.1881
10	62.2991
10	54.0796
10	14.2031
10	79.6184
10	47.0472
10	43.2504
10	34.4889
10	39.7272
10	62.973
10	53.0746
10	58.1179
10	49.1331
10	69.4889
10	67.9357
10	44.4622
10	43.6475
10	43.1263
10	65.4116
10	37.5421
10	70.8741
10	80.0104
10	65.0833
10	54.9213
10	43.2814
10	52.0787
10	58.637
10	57.802
10	50.853
10	47.9679
10	60.169
10	53.0471
10	65.9533
10	64.2649
10	75.1953
10	75.0898
10	63.2321
10	27.7876
10	39.31
10	50.6118
10	55.0573
10	54.9617
10	50.4893
10	37.6566
10	59.2492
10	41.0346
10	64.7707
10	84.0591
10	68.6462
10	41.0867
10	56.9819
10	57.909
10	58.2416
10	37.3745
10	47.7539
10	57.237
10	61.9921
10	60.7374
10	24.7054
10	70.2935
10	69.4074
10	44.1593
10	62.5488
10	65.0406
10	50.3898
10	67.4757
10	39.3106
10	74.0131
10	101.587
10	84.5309
10	55.8235
10	61.0625
10	39.9354
10	39.286
10	41.2909
10	63.5933
10	45.4899
10	60.3793
10	55.0458
10	52.0076
10	57.3833
10	60.682
10	54.5097
10	76.0439
10	56.5707
10	35.4435
10	46.8105
10	59.5911
10	42.8115
10	33.0233
10	72.5842
10	44.9129
10	20.356
10	70.514
10	66.7144
10	37.5722
10	65.0241
10	76.2898
10	54.7657
10	63.0045
10	53.4153
10	58.5379
10	58.1533
10	60.667
10	66.3706
10	88.72
10	33.4583
10	57.6186
10	43.1053
10	52.0294
10	73.2974
10	53.4021
10	71.6036
10	53.409
10	41.2792
10	55.1107
10	47.2416
10	47.3057
10	34.9124
10	43.5332
10	53.2295
10	51.1251
10	28.2765
10	41.7996
10	49.6537
10	82.2119
10	61.1558
10	66.0784
10	64.1067
10	46.5727
10	57.9746
10	48.5432
10	52.1488
10	65.8419
10	52.7484
10	39.6032
10	43.5875
10	40.4494
10	65.3288
10	58.8124
10	47.3517
10	62.913
10	30.2377
10	50.1711
10	78.6788
10	79.8112
10	50.5461
10	67.7455
10	52.5127
10	60.9401
10	70.4187
10	51.3459
10	71.9221
10	63.6852
10	53.885
10	68.7809
10	44.8226
10	51.542
10	53.579
10	62.2023
10	17.6524
10	50.9566
10	75.1266
10	85.4817
10	40.1353
10	59.7288
10	59.7587
10	67.4186
10	55.1217
10	43.5719
10	39.1342
10	41.5235
10	46.0236
10	57.6742
10	57.1748
10	55.863
10	46.5552
10	49.2047
10	54.303
10	58.2212
10	48.2702
10	42.6135
10	34.8149
10	43.8002
10	56.6174
10	57.204
10	61.2173
10	50.1448
10	60.7777
10	83.3656
10	65.7245
10	32.1312
10	59.8547
10	40.3015
10	54.8313
10	35.3338
10	66.2605
10	53.4001
10	49.3729
10	54.6284
10	36.179
10	51.0656
10	28.3025
10	60.0446
10	35.2406
10	48.3473
10	49.1809
10	38.3041
10	58.6959
10	45.8442
10	51.0905
10	58.9959
10	52.4959
10	60.5531
10	48.2167
10	55.7962
10	62.7768
10	83.4743
10	64.8984
10	71.6052
10	73.2172
10	79.3182
10	71.4969
10	52.0776
10	34.0948
10	49.3038
10	40.8
10	70.4658
10	43.9827
10	53.9769
10	54.484
10	25.076
10	26.6912
10	52.8553
10	35.9456
10	35.7134
10	51.6758
10	35.2906
10	26.5352
10	66.2336
10	63.1709
10	73.1381
10	15.8042
10	58.6476
10	39.5692
10	45.3084
10	57.5039
10	55.2017
10	59.2637
10	44.934
10	51.503
10	52.0063
10	47.927
10	53.3937
10	54.1335
10	61.9696
10	73.937
10	56.5064
10	55.3983
10	47.9855
10	44.724
10	37.1346
10	59.263
10	48.8046
10	49.505
10	45.0073
10	54.12
10	43.0216
10	64.062
10	64.9948
10	65.9966
10	50.5325
10	36.175
10	28.668
10	64.7085
10	27.6115
10	39.471
10	51.5696
10	52.3373
10	49.9697
10	48.4915
10	52.9396
10	48.8621
10	44.5497
10	40.9703
10	44.8667
10	41.3185
10	58.4852
10	39.355
10	64.2224
10	53.0847
10	49.7843
10	20.1338
10	53.4532
10	58.2503
10	62.2133
10	58.8307
10	63.0185
10	69.2254
10	63.7774
10	80.4492
10	73.5537
10	62.4227
10	44.7511
10	31.5791
10	66.0894
10	51.1361
10	42.3994
10	57.6849
10	74.631
10	57.8674
10	55.0148
10	57.1762
10	52.1117
10	52.2647
10	74.5916
10	64.8601
10	53.1476
10	32.8258
10	43.1566
10	53.8846
10	45.2661
10	50.6167
10	33.777
10	20.9223
10	50.2377
10	45.5449
10	51.8935
10	37.3073
10	47.3204
10	67.8285
10	40.593
10	61.8204
10	58.8719
10	49.8954
10	48.4253
10	55.1612
10	85.5317
10	70.7474
10	66.6647
10	52.2228
10	61.2902
10	45.203
10	55.094
10	32.8428
10	57.3419
10	49.5189
10	50.5042
10	45.0519
10	50.9073
10	38.8601
10	57.1605
10	53.3209
10	43.528
10	54.4922
10	56.0019
10	67.7382
10	52.3898
10	62.5722
10	48.7793
10	43.435
10	57.1884
10	74.92
10	57.6085
10	64.9442
10	52.428
10	64.8842
10	40.1826
10	55.5132
10	56.2237
10	65.1303
10	46.672
10	45.2563
10	51.1078
10	41.1639
10	48.4615
10	29.0635
10	40.4867
10	26.9201
10	49.5454
10	58.0213
10	40.9437
10	46.3428
10	43.8099
10	41.8166
10	60.6732
10	76.0569
10	40.8255
10	22.021
10	51.4294
10	52.9482
10	63.7769
10	49.6988
10	76.9887
10	84.8795
10	64.5194
10	66.4675
10	70.298
10	45.3737
10	38.8529
10	54.6494
10	48.6317
10	42.9986
10	52.895
10	38.7663
10	40.6022
10	53.178
10	72.0227
10	58.8459
10	75.5913
10	55.7996
10	43.7206
10	49.4751
10	49.4351
10	67.5378
10	28.8359
10	31.9716
10	39.8809
10	48.2264
10	52.9171
10	22.9822
10	34.331
10	32.2238
10	63.8712
10	46.8412
10	55.2936
10	59.2318
10	58.7727
10	53.7791
10	62.9721
10	61.9197
10	79.0489
10	53.5542
10	39.1141
10	36.218
10	62.5794
10	49.2974
10	44.4702
10	54.7004
10	41.3741
10	45.68
10	48.2794
10	53.8938
10	32.775
10	66.3625
10	65.1189
10	54.507
10	46.4003
10	52.2356
10	59.1549
10	64.5964
10	41.9518
10	53.2512
10	43.7469
10	44.5585
10	40.1859
10	78.1509
10	58.1694
10	46.0234
10	44.2707
10	44.3173
10	64.6559
10	50.6245
10	61.4835
10	37.505
10	36.9995
10	55.8468
10	41.1443
10	45.9346
10	50.2905
10	29.6301
10	62.3357
10	58.6412
10	55.8144
10	49.7168
10	45.0515
10	41.5736
10	52.0506
10	81.2773
10	71.5375
10	59.6918
10	70.2581
10	47.6883
10	49.7114
10	63.6422
10	27.3048
10	74.8402
10	59.7411
10	67.642
10	54.35
10	50.0516
10	58.2408
10	56.2736
10	66.984
10	56.4817
10	49.6899
10	69.2076
10	49.0315
10	64.6805
10	47.7691
10	57.8119
10	32.9304
10	37.3937
10	52.5379
10	23.9174
10	46.5685
10	35.2084
10	34.0008
10	52.0069
10	54.5181
10	55.8643
10	49.2044
10	56.9657
10	45.0456
10	39.1968
10	51.5847
10	50.5761
10	49.3975
10	38.8795
10	49.6761
10	64.6238
10	31.1915
10	49.2909
10	38.4907
10	40.8346
10	61.0245
10	61.3487
10	68.9528
10	73.9139
10	54.0933
10	45.3635
10	61.8395
10	40.0621
10	48.5323
10	33.3613
10	40.1036
10	43.4089
10	56.7439
10	42.9151
10	46.6204
10	48.9989
10	40.5849
10	49.8542
10	49.2717
10	56.218
10	24.1036
10	36.5986
10	58.8033
10	44.1862
10	45.1389
10	50.5465
10	62.9539
10	63.3211
10	70.0841
10	60.6947
10	53.9412
10	59.0331
10	58.5406
10	42.3794
10	73.8973
10	54.6304
10	70.989
10	26.3589
10	58.0478
10	50.9823
10	79.9255
10	53.6191
10	57.1874
10	40.7932
10	61.3603
10	51.5096
10	58.0745
10	38.9878
10	65.3731
10	55.4473
10	38.3381
10	30.9598
10	36.503
10	47.6306
10	56.9838
10	62.7122
10	60.164
10	52.4404
10	44.115
10	41.4108
10	46.0385
10	31.4348
10	41.0112
[truncated: 22,491 more rows]
