# Supplementary material for: Potential for synergistic conservation through area‐based strategies
Source: Conserv Biol. 2025 Feb 13;39(4):e14447. doi: 10.1111/cobi.14447 (PMC12309653; doi:10.1111/cobi.14447)
Supplement: Supplementary file 1 — Supporting Information Additional supporting information may be found in the online version of the article at the publisher's website. [file COBI-39-e14447-s001.zip › Appendix S8 Spatial weight matrix.gda]

<?xml version="1.0" encoding="utf-8"?>
<project>
    <title>100</title>
    <layers>
        <layer>
            <datasource>
                <type>ESRI Shapefile</type>
                <path>100.shp</path>
            </datasource>
            <layername>100</layername>
            <title/>
            <variable_order>
                <time_ids>
                    <id>time 0</id>
                </time_ids>
                <var>POLY_ID</var>
                <var>Join_Count</var>
                <var>TARGET_FID</var>
                <var>JOIN_FID</var>
                <var>Id</var>
                <var>GRID_ID</var>
                <var>TimeSeries</var>
                <var>maxyear</var>
                <var>Species</var>
                <var>siteID</var>
                <var>SurveyID</var>
                <var>Quarter</var>
                <var>
                    lai
                    <displayed_decimals>6</displayed_decimals>
                </var>
                <var>
                    lon
                    <displayed_decimals>6</displayed_decimals>
                </var>
                <var>BioRealm</var>
                <var>
                    HydroBasin
                    <displayed_decimals>6</displayed_decimals>
                </var>
                <var>Country</var>
                <var>Region</var>
                <var>Province</var>
                <var>Waterbody</var>
                <var>Abundance</var>
                <var>UnitAbunda</var>
                <var>
                    TARGET_F_1
                    <displayed_decimals>6</displayed_decimals>
                </var>
                <var>
                    ma
                    <displayed_decimals>6</displayed_decimals>
                </var>
                <var>
                    mi
                    <displayed_decimals>6</displayed_decimals>
                </var>
                <var>
                    fi
                    <displayed_decimals>6</displayed_decimals>
                </var>
                <var>ObjectID</var>
            </variable_order>
            <custom_classifications/>
            <weights_entries>
                <weights>
                    <title>100</title>
                    <default/>
                    <meta_info>
                        <weights_type>queen</weights_type>
                        <order>6</order>
                        <inc_lower_orders>true</inc_lower_orders>
                        <path>100.gal</path>
                        <id_variable>POLY_ID</id_variable>
                        <symmetry>symmetric</symmetry>
                        <num_observations>1338</num_observations>
                        <min_neighbors>0</min_neighbors>
                        <max_neighbors>125</max_neighbors>
                        <mean_neighbors>47.6068759342302</mean_neighbors>
                        <median_neighbors>47</median_neighbors>
                        <non_zero_perc>3.558062476399865</non_zero_perc>
                    </meta_info>
                </weights>
            </weights_entries>
            <default_vars>
                <default_var>
                    <name/>
                    <time_id>time 0</time_id>
                </default_var>
                <default_var>
                    <name/>
                    <time_id>time 0</time_id>
                </default_var>
                <default_var>
                    <name/>
                    <time_id>time 0</time_id>
                </default_var>
                <default_var>
                    <name/>
                    <time_id>time 0</time_id>
                </default_var>
            </default_vars>
        </layer>
    </layers>
</project>
