# Supplementary material for: Potential for synergistic conservation through area‐based strategies
Source: Conserv Biol. 2025 Feb 13;39(4):e14447. doi: 10.1111/cobi.14447 (PMC12309653; doi:10.1111/cobi.14447)
Supplement: Supplementary file 1 — Supporting Information Additional supporting information may be found in the online version of the article at the publisher's website. [file COBI-39-e14447-s001.zip › Random combination _ river length-area relationship code.py]

import pandas as pd
import numpy as np
import seaborn as sns
import matplotlib.pyplot as plt
import statsmodels.api as sm

# Read the CSV data file
df = pd.read_csv('/Users/yanwen/Desktop/Data/Global_Diversity_Uncoupled/Species_Area_Curve/100_Rivers.csv')

# Create an empty DataFrame to store the results for each combination
results = []

# Loop through different numbers of samples and 100 replicates
for num_samples in range(1, 101):
    for replicate in range(1, 101):
        # Randomly select num_samples samples
        sample_ids = np.random.choice(df['sample_id'], size=num_samples, replace=False)
        # Calculate the total area and total river length
        total_area = num_samples * 100
        total_river_length = df.loc[df['sample_id'].isin(sample_ids), 'river_length'].sum()
        # Add the results to the results list
        results.append({'num_samples': num_samples,
                        'replicate': replicate,
                        'total_area': total_area,
                        'total_river_length': total_river_length})

# Convert the results list to a DataFrame object
results = pd.DataFrame(results)

# Plot the density plot and regression line
sns.set_style('whitegrid')
g = sns.jointplot(x='total_area', y='total_river_length', data=results, kind='kde', cmap='viridis', fill=True)
g.set_axis_labels('Total Area', 'Total River Length')
sns.regplot(x='total_area', y='total_river_length', data=results, scatter=False, ax=g.ax_joint)

# Add the linear regression equation and statistical information
x = results['total_area']
y = results['total_river_length']
model = sm.OLS(y, sm.add_constant(x)).fit()
r2 = round(model.rsquared, 2)
p = round(model.pvalues[1], 5)
plt.annotate('y = {:.2f}x + {:.2f}\n$R^2$ = {}\nP = {}'.format(model.params[1], model.params[0], r2, p),
             xy=(0.05, 0.95), xycoords='axes fraction', fontsize=12, ha='left', va='top')
plt.tight_layout()

# Save the image as SVG format
plt.savefig('/Users/yanwen/Desktop/Data/Global_Diversity_Uncoupled/Species_Area_Curve/100_Rivers.svg', format='svg')
plt.show()
