# Supplementary material for: Potential for synergistic conservation through area‐based strategies
Source: Conserv Biol. 2025 Feb 13;39(4):e14447. doi: 10.1111/cobi.14447 (PMC12309653; doi:10.1111/cobi.14447)
Supplement: Supplementary file 1 — Supporting Information Additional supporting information may be found in the online version of the article at the publisher's website. [file COBI-39-e14447-s001.zip › Species-area relationship code.py]

import numpy as np
import pandas as pd
from scipy import stats
from scipy.optimize import curve_fit
import matplotlib.pyplot as plt

# Read the data
df = pd.read_csv('/Users/yanwen/Desktop/Data/Global_Diversity_Uncoupled/Species_Area_Curve/Residents.csv')
num_areas = df.shape[0]  # Number of sampling areas
num_species = df.shape[1] - 1  # Number of species

# Calculate the area for each plot
area_size = 100

# Define parameters
num_trials = 100  # Number of repetitions
num_samples = np.arange(1, min(num_areas, 101))  # Different numbers of plot combinations
cumulative_species = np.zeros_like(num_samples, dtype=int)  # Cumulative number of species

# Arrays for calculating confidence intervals
species_array = np.zeros((num_trials, len(num_samples)))

# Randomly combine plots
for i in range(num_trials):
    np.random.shuffle(df.values)  # Randomly shuffle the order of plots
    for j in range(len(num_samples)):
        combined_data = []  # Combined data
        for k in range(num_samples[j]):
            combined_data.extend(list(df.iloc[k, 1:].loc[df.iloc[k, 1:] == 1].index))
        unique_species = len(set(combined_data))  # Number of unique species
        cumulative_species[j] += unique_species  # Cumulative number of species
        species_array[i, j] = unique_species

# Calculate mean and standard deviation
mean_species = cumulative_species / num_trials
std_species = np.std(species_array, axis=0)

# Calculate confidence interval
alpha = 0.95  # Confidence level
n = num_trials  # Sample size
t_value = np.abs(np.round(stats.t.ppf((1 - alpha) / 2, n - 1), 3))  # Critical value from t-distribution
confidence_interval = t_value * std_species / np.sqrt(n)

# Define power function
def power_function(x, a, b):
    return a * np.power(x, b)

# Fit power function
popt, *_ = curve_fit(power_function, num_samples * area_size, mean_species)

# Calculate coefficient of determination (R-squared)
residuals = mean_species - power_function(num_samples * area_size, *popt)
ss_res = np.sum(residuals**2)
ss_tot = np.sum((mean_species - np.mean(mean_species))**2)
r_squared = 1 - (ss_res / ss_tot)

# Plot species-area curve and confidence band
plt.errorbar(num_samples * area_size, mean_species, yerr=confidence_interval, fmt='bo-', capsize=3)
plt.fill_between(num_samples * area_size, mean_species - confidence_interval, mean_species + confidence_interval, alpha=0.2)
plt.xlabel('Area (km²)', fontsize=14)
plt.ylabel('Species richness', fontsize=14)
plt.tick_params(axis='both', labelsize=12)

# Plot fitted curve
xfit = np.linspace(num_samples[0] * area_size, num_samples[-1] * area_size, 1000)
yfit = power_function(xfit, *popt)
plt.plot(xfit, yfit, 'r-', label=f'y = {popt[0]:.2f} * x^{popt[1]:.2f}\nR² = {r_squared:.2f}')

# Add labels and legend
plt.xlabel('Area (km²)', fontsize=14)
plt.ylabel('Species richness', fontsize=14)
plt.tick_params(axis='both', labelsize=12)
plt.axis([-500, 10200, -50, 800])
plt.legend()

# Save as SVG format
plt.savefig('/Users/yanwen/Desktop/Data/Global_Diversity_Uncoupled/Species_Area_Curve/Residents.svg', format='svg')

plt.show()
