# Supplementary material for: Potential for synergistic conservation through area‐based strategies
Source: Conserv Biol. 2025 Feb 13;39(4):e14447. doi: 10.1111/cobi.14447 (PMC12309653; doi:10.1111/cobi.14447)
Supplement: Supplementary file 1 — Supporting Information Additional supporting information may be found in the online version of the article at the publisher's website. [file COBI-39-e14447-s001.zip › 10-500_ river length-area relationship code.py]

import pandas as pd
import seaborn as sns
import matplotlib.pyplot as plt
from scipy.stats import linregress

# Read the data
data = pd.read_csv('/Users/yanwen/Desktop/Data/Global_Diversity_Uncoupled/Species_Area_Curve/River_Area.csv')

# Calculate the average river length for each unique area value
mean_length = data.groupby('Area')['River_Length'].mean()

# Convert the data to a DataFrame
df = pd.DataFrame({'Area': mean_length.index, 'mean_length': mean_length.values})

# Perform linear regression
slope, intercept, r_value, p_value, std_err = linregress(df['Area'], df['mean_length'])

# Plot the density plot and regression line
sns.kdeplot(data=data, x='Area', y='River_Length', cmap='viridis', shade=True, shade_lowest=False)
plt.plot(df['Area'], slope * df['Area'] + intercept, color='r')

# Add R² and P-value
textstr = f'R² = {r_value**2:.2f}\nP = {p_value:.2f}\nRegression: y = {slope:.2f}x + {intercept:.2f}'
plt.text(0.95, 0.95, textstr, transform=plt.gca().transAxes,
         verticalalignment='top', horizontalalignment='right')

# Save as SVG format
plt.savefig('/Users/yanwen/Desktop/Data/Global_Diversity_Uncoupled/Species_Area_Curve/River_Area.svg', format='svg')
plt.show()
